# Supplementary material for: Dimorpholinium penta­chloridoanti­monate(III)
Source: Acta Crystallogr Sect E Struct Rep Online. 2009 May 29;65(Pt 6):m689. doi: 10.1107/S1600536809019345 (PMC2969790; doi:10.1107/S1600536809019345)
Supplement: Supplementary file 1 [file e-65-0m689-sup1.cif]

##############################################################################
###                                                                        ###
###        Electronic paper (Acta Crystallographica Section E)             ###
###                                                                        ###
##############################################################################
#                                                                            #
# This CIF contains the data in a paper accepted for publication in Acta     #
# Crystallographica Section E. It conforms to the requirements of Notes      #
# for Authors for Section E, and has been peer reviewed under the auspices   #
# of the IUCr Commission on Journals.                                        #
#                                                                            #
# Full details of the Crystallographic Information File format               #
# are given in the paper "The Crystallographic Information File (CIF):       #
# a New Standard Archive File for Crystallography" by S. R. Hall, F. H.      #
# Allen and I. D. Brown [Acta Cryst. (1991), A47, 655-685].                  #
#                                                                            #
# The current version of the core CIF dictionary is obtainable from          #
# ftp://ftp.iucr.org/pub/cif_core.dic. The current version number is 2.4.    #
#                                                                            #
# Software is freely available for graphical display of the structure(s) in  #
# this CIF.  For information consult the CIF home page http://www.iucr.org/  #
# cif/home.html                                                              #
#                                                                            #
# This file may be used for bona fide research purposes within the           #
# scientific community so long as proper attribution is given to the journal # 
# article from which it was obtained.                                        #
#                                                                            #
##############################################################################
                                             
data_I
_audit_creation_method     SHELXL-97
_chemical_name_systematic
;
Dimorpholinium pentachloridoantimonate(III)
;
_chemical_name_common     ?
_chemical_formula_moiety     '2(C4 H10 N O +), Sb Cl5 2-'
_chemical_formula_sum     'C8 H20 Cl5 N2 O2 Sb'
_chemical_formula_iupac     '(C4 H10 N O)2 [Sb Cl5]'
_chemical_formula_weight     475.26
_chemical_melting_point     ?
_symmetry_cell_setting     orthorhombic
_symmetry_space_group_name_H-M     'P 21 21 21'
_symmetry_space_group_name_Hall     'P 2ac 2ab'
loop_
    _symmetry_equiv_pos_as_xyz
    'x, y, z'
    '-x+1/2, -y, z+1/2'
    '-x, y+1/2, -z+1/2'
    'x+1/2, -y+1/2, -z'
_cell_length_a     9.0562(18)
_cell_length_b     10.273(2)
_cell_length_c     18.032(4)
_cell_angle_alpha     90.00
_cell_angle_beta     90.00
_cell_angle_gamma     90.00
_cell_volume     1677.6(6)
_cell_formula_units_Z     4
_cell_measurement_reflns_used     3845
_cell_measurement_theta_min     3
_cell_measurement_theta_max     27.48
_cell_measurement_temperature     298(2)
_exptl_crystal_description     block
_exptl_crystal_colour     colourless
_exptl_crystal_size_max     0.25
_exptl_crystal_size_mid     0.20
_exptl_crystal_size_min     0.20
_exptl_crystal_density_diffrn     1.882
_exptl_crystal_density_meas     ?
_exptl_crystal_density_method     'not measured'
_exptl_crystal_F_000     936
_exptl_absorpt_coefficient_mu     2.437
_exptl_absorpt_correction_type     multi-scan
_exptl_absorpt_process_details     '(CrystalClear; Rigaku, 2005)'
_exptl_absorpt_correction_T_min     0.567
_exptl_absorpt_correction_T_max     0.616
_exptl_special_details
;
;
_diffrn_ambient_temperature     298(2)
_diffrn_radiation_type     MoK\a
_diffrn_radiation_wavelength     0.71073
_diffrn_radiation_source     'fine-focus sealed tube'
_diffrn_radiation_monochromator     graphite
_diffrn_measurement_device_type     'Rigaku Mercury2 (2\\times 2 bin mode)'
_diffrn_measurement_method     \w
_diffrn_detector_area_resol_mean     13.6612
_diffrn_reflns_number     17552
_diffrn_reflns_av_R_equivalents     0.0264
_diffrn_reflns_av_sigmaI/netI     0.0227
_diffrn_reflns_theta_min     3.00
_diffrn_reflns_theta_max     27.48
_diffrn_reflns_theta_full     27.48
_diffrn_measured_fraction_theta_max     0.999
_diffrn_measured_fraction_theta_full     0.999
_diffrn_reflns_limit_h_min     -11
_diffrn_reflns_limit_h_max     11
_diffrn_reflns_limit_k_min     -13
_diffrn_reflns_limit_k_max     13
_diffrn_reflns_limit_l_min     -23
_diffrn_reflns_limit_l_max     23
_diffrn_standards_number     ?
_diffrn_standards_interval_count     ?
_diffrn_standards_interval_time     ?
_diffrn_standards_decay_%     ?
_refine_special_details
;
 Refinement of F\^2\^ against ALL reflections.  The weighted R-factor wR and
 goodness of fit S are based on F\^2\^, conventional R-factors R are based
 on F, with F set to zero for negative F\^2\^. The threshold expression of
 F\^2\^ > 2sigma(F\^2\^) is used only for calculating R-factors(gt) etc. and is
 not relevant to the choice of reflections for refinement.  R-factors based
 on F\^2\^ are statistically about twice as large as those based on F, and R-
 factors based on ALL data will be even larger.
;
_reflns_number_total     3845
_reflns_number_gt     3759
_reflns_threshold_expression     I>2\s(I)
_refine_ls_structure_factor_coef     Fsqd
_refine_ls_matrix_type     full
_refine_ls_R_factor_all     0.0214
_refine_ls_R_factor_gt     0.0205
_refine_ls_wR_factor_gt     0.0462
_refine_ls_wR_factor_ref     0.0464
_refine_ls_goodness_of_fit_ref     1.242
_refine_ls_restrained_S_all     1.242
_refine_ls_number_reflns     3845
_refine_ls_number_parameters     163
_refine_ls_number_restraints     0
_refine_ls_hydrogen_treatment     constr
_refine_ls_weighting_scheme     calc
_refine_ls_weighting_details
                 'calc w=1/[\s^2^(Fo^2^)+(0.0201P)^2^] where P=(Fo^2^+2Fc^2^)/3'
_atom_sites_solution_hydrogens     geom
_atom_sites_solution_primary     direct
_atom_sites_solution_secondary     difmap
_refine_ls_shift/su_max     0.003
_refine_ls_shift/su_mean     0.000
_refine_diff_density_max     0.320
_refine_diff_density_min     -0.658
_refine_ls_extinction_method     none
_refine_ls_extinction_coef     ?
_refine_ls_abs_structure_details     'Flack (1983)'
_refine_ls_abs_structure_Flack     -0.005(15)
loop_
    _atom_type_symbol
    _atom_type_description
    _atom_type_scat_dispersion_real
    _atom_type_scat_dispersion_imag
    _atom_type_scat_source
    'C' 'C' 0.0033 0.0016
                         'International Tables Vol C Tables 4.2.6.8 and 6.1.1.4'
    'H' 'H' 0.0000 0.0000
                         'International Tables Vol C Tables 4.2.6.8 and 6.1.1.4'
    'N' 'N' 0.0061 0.0033
                         'International Tables Vol C Tables 4.2.6.8 and 6.1.1.4'
    'O' 'O' 0.0106 0.0060
                         'International Tables Vol C Tables 4.2.6.8 and 6.1.1.4'
    'Cl' 'Cl' 0.1484 0.1585
                         'International Tables Vol C Tables 4.2.6.8 and 6.1.1.4'
    'Sb' 'Sb' -0.5866 1.5461
                         'International Tables Vol C Tables 4.2.6.8 and 6.1.1.4'
_computing_data_collection     'CrystalClear (Rigaku, 2005)'
_computing_cell_refinement     'CrystalClear (Rigaku, 2005)'
_computing_data_reduction     'CrystalClear (Rigaku, 2005)'
_computing_structure_solution     'SHELXS97 (Sheldrick, 2008)'
_computing_structure_refinement     'SHELXL97 (Sheldrick, 2008)'
_computing_molecular_graphics     'SHELXTL (Sheldrick, 2008)'
_computing_publication_material     'SHELXL97 (Sheldrick, 2008)'
loop_
    _atom_site_type_symbol
    _atom_site_label
    _atom_site_fract_x
    _atom_site_fract_y
    _atom_site_fract_z
    _atom_site_U_iso_or_equiv
    _atom_site_adp_type
    _atom_site_calc_flag
    _atom_site_refinement_flags
    _atom_site_occupancy
    _atom_site_disorder_assembly
    _atom_site_disorder_group
    C C1 0.7135(3) 0.5818(4) 0.95313(17) 0.0425(8) Uani d . 1 . .
    H H1A 0.7413 0.6730 0.9546 0.051 Uiso calc R 1 . .
    H H1B 0.7866 0.5329 0.9808 0.051 Uiso calc R 1 . .
    C C2 0.5653(4) 0.5651(3) 0.98887(17) 0.0431(7) Uani d . 1 . .
    H H2A 0.5395 0.4735 0.9906 0.052 Uiso calc R 1 . .
    H H2B 0.5680 0.5980 1.0393 0.052 Uiso calc R 1 . .
    C C3 0.4560(3) 0.5973(4) 0.86593(18) 0.0459(8) Uani d . 1 . .
    H H3A 0.3890 0.6514 0.8374 0.055 Uiso calc R 1 . .
    H H3B 0.4236 0.5076 0.8616 0.055 Uiso calc R 1 . .
    C C4 0.6092(3) 0.6104(3) 0.83609(17) 0.0440(8) Uani d . 1 . .
    H H4A 0.6114 0.5797 0.7852 0.053 Uiso calc R 1 . .
    H H4B 0.6372 0.7016 0.8361 0.053 Uiso calc R 1 . .
    C C5 0.8890(4) 0.6967(3) 0.68509(19) 0.0461(8) Uani d . 1 . .
    H H5A 0.7903 0.6605 0.6819 0.055 Uiso calc R 1 . .
    H H5B 0.9521 0.6478 0.6516 0.055 Uiso calc R 1 . .
    C C6 0.8854(3) 0.8366(3) 0.66122(19) 0.0442(8) Uani d . 1 . .
    H H6A 0.8495 0.8431 0.6107 0.053 Uiso calc R 1 . .
    H H6B 0.8196 0.8858 0.6931 0.053 Uiso calc R 1 . .
    C C7 1.0960(3) 0.8730(3) 0.74228(15) 0.0376(6) Uani d . 1 . .
    H H7A 1.0382 0.9243 0.7769 0.045 Uiso calc R 1 . .
    H H7B 1.1976 0.9028 0.7446 0.045 Uiso calc R 1 . .
    C C8 1.0880(4) 0.7312(3) 0.76295(16) 0.0411(7) Uani d . 1 . .
    H H8A 1.1510 0.6814 0.7299 0.049 Uiso calc R 1 . .
    H H8B 1.1247 0.7199 0.8131 0.049 Uiso calc R 1 . .
    Cl Cl1 0.82449(9) 1.24256(9) 0.98134(4) 0.0472(2) Uani d . 1 . .
    Cl Cl2 0.55039(9) 1.24280(7) 0.82480(4) 0.04292(19) Uani d . 1 . .
    Cl Cl3 0.39146(8) 0.94495(7) 0.87224(4) 0.03967(18) Uani d . 1 . .
    Cl Cl4 0.76734(9) 0.96688(8) 0.86621(5) 0.04330(19) Uani d . 1 . .
    Cl Cl5 0.60479(7) 0.89292(7) 1.04341(4) 0.03298(15) Uani d . 1 . .
    N N1 0.4534(2) 0.6378(2) 0.94513(14) 0.0407(6) Uani d . 1 . .
    H H1C 0.4718 0.7238 0.9483 0.049 Uiso calc R 1 . .
    H H1D 0.3631 0.6231 0.9641 0.049 Uiso calc R 1 . .
    N N2 1.0376(3) 0.8903(2) 0.66613(14) 0.0365(6) Uani d . 1 . .
    H H2C 1.0966 0.8490 0.6336 0.044 Uiso calc R 1 . .
    H H2D 1.0366 0.9754 0.6544 0.044 Uiso calc R 1 . .
    O O1 0.7123(2) 0.5387(2) 0.87871(12) 0.0377(5) Uani d . 1 . .
    O O2 0.9422(2) 0.6830(2) 0.75855(11) 0.0430(5) Uani d . 1 . .
    Sb Sb1 0.580748(19) 1.092473(15) 0.928491(9) 0.02418(5) Uani d . 1 . .
loop_
    _atom_site_aniso_label
    _atom_site_aniso_U_11
    _atom_site_aniso_U_22
    _atom_site_aniso_U_33
    _atom_site_aniso_U_12
    _atom_site_aniso_U_13
    _atom_site_aniso_U_23
    C1 0.0334(15) 0.054(2) 0.0404(17) 0.0040(17) -0.0037(13) -0.0141(16)
    C2 0.0470(18) 0.0450(18) 0.0374(16) -0.0036(16) 0.0051(15) -0.0036(13)
    C3 0.0338(16) 0.053(2) 0.0507(19) 0.0112(17) -0.0098(13) -0.0112(17)
    C4 0.0459(18) 0.0497(19) 0.0364(16) 0.0138(17) 0.0012(13) 0.0029(14)
    C5 0.0397(18) 0.0457(18) 0.0531(19) -0.0173(15) -0.0041(15) 0.0022(15)
    C6 0.0322(16) 0.0501(19) 0.0502(19) -0.0012(15) -0.0070(14) 0.0157(15)
    C7 0.0376(15) 0.0393(15) 0.0360(15) -0.0078(14) 0.0006(13) -0.0015(12)
    C8 0.0445(17) 0.0466(17) 0.0322(15) 0.0030(17) -0.0056(15) 0.0060(12)
    Cl1 0.0464(4) 0.0481(5) 0.0472(5) -0.0051(4) 0.0000(4) -0.0024(4)
    Cl2 0.0547(5) 0.0364(4) 0.0377(4) -0.0036(4) -0.0052(3) 0.0098(3)
    Cl3 0.0387(4) 0.0398(4) 0.0405(4) -0.0074(3) -0.0098(3) 0.0001(3)
    Cl4 0.0394(4) 0.0377(4) 0.0529(5) 0.0030(4) 0.0191(4) -0.0080(3)
    Cl5 0.0284(3) 0.0367(4) 0.0338(3) 0.0025(3) 0.0000(3) 0.0024(3)
    N1 0.0215(11) 0.0392(14) 0.0613(18) -0.0020(10) 0.0108(11) -0.0130(12)
    N2 0.0381(13) 0.0300(13) 0.0413(14) -0.0037(11) 0.0054(10) 0.0085(11)
    O1 0.0298(11) 0.0443(13) 0.0389(12) 0.0123(9) 0.0013(9) -0.0074(10)
    O2 0.0443(12) 0.0420(11) 0.0427(12) -0.0127(11) 0.0039(10) 0.0146(9)
    Sb1 0.02303(8) 0.02452(8) 0.02498(8) -0.00036(8) 0.00101(7) -0.00180(7)
_geom_special_details
;
 All esds (except the esd in the dihedral angle between two l.s. planes)
 are estimated using the full covariance matrix.  The cell esds are taken
 into account individually in the estimation of esds in distances, angles
 and torsion angles; correlations between esds in cell parameters are only
 used when they are defined by crystal symmetry.  An approximate (isotropic)
 treatment of cell esds is used for estimating esds involving l.s. planes.
;
loop_
    _geom_bond_atom_site_label_1
    _geom_bond_atom_site_label_2
    _geom_bond_site_symmetry_2
    _geom_bond_distance
    _geom_bond_publ_flag
    C1 O1 . 1.413(4) ?
    C1 C2 . 1.499(4) ?
    C1 H1A . 0.9700 ?
    C1 H1B . 0.9700 ?
    C2 N1 . 1.485(4) ?
    C2 H2A . 0.9700 ?
    C2 H2B . 0.9700 ?
    C3 N1 . 1.488(4) ?
    C3 C4 . 1.494(4) ?
    C3 H3A . 0.9700 ?
    C3 H3B . 0.9700 ?
    C4 O1 . 1.416(4) ?
    C4 H4A . 0.9700 ?
    C4 H4B . 0.9700 ?
    C5 O2 . 1.417(4) ?
    C5 C6 . 1.501(4) ?
    C5 H5A . 0.9700 ?
    C5 H5B . 0.9700 ?
    C6 N2 . 1.487(4) ?
    C6 H6A . 0.9700 ?
    C6 H6B . 0.9700 ?
    C7 N2 . 1.482(4) ?
    C7 C8 . 1.506(4) ?
    C7 H7A . 0.9700 ?
    C7 H7B . 0.9700 ?
    C8 O2 . 1.412(4) ?
    C8 H8A . 0.9700 ?
    C8 H8B . 0.9700 ?
    Cl1 Sb1 . 2.8562(9) ?
    Cl2 Sb1 . 2.4405(8) ?
    Cl3 Sb1 . 2.5028(8) ?
    Cl4 Sb1 . 2.4045(8) ?
    N1 H1C . 0.9000 ?
    N1 H1D . 0.9000 ?
    N2 H2C . 0.9000 ?
    N2 H2D . 0.9000 ?
loop_
    _geom_angle_atom_site_label_1
    _geom_angle_atom_site_label_2
    _geom_angle_atom_site_label_3
    _geom_angle_site_symmetry_1
    _geom_angle_site_symmetry_3
    _geom_angle
    _geom_angle_publ_flag
    O1 C1 C2 . . 111.4(2) ?
    O1 C1 H1A . . 109.3 ?
    C2 C1 H1A . . 109.3 ?
    O1 C1 H1B . . 109.3 ?
    C2 C1 H1B . . 109.3 ?
    H1A C1 H1B . . 108.0 ?
    N1 C2 C1 . . 109.0(3) ?
    N1 C2 H2A . . 109.9 ?
    C1 C2 H2A . . 109.9 ?
    N1 C2 H2B . . 109.9 ?
    C1 C2 H2B . . 109.9 ?
    H2A C2 H2B . . 108.3 ?
    N1 C3 C4 . . 109.6(2) ?
    N1 C3 H3A . . 109.8 ?
    C4 C3 H3A . . 109.8 ?
    N1 C3 H3B . . 109.8 ?
    C4 C3 H3B . . 109.8 ?
    H3A C3 H3B . . 108.2 ?
    O1 C4 C3 . . 111.7(3) ?
    O1 C4 H4A . . 109.3 ?
    C3 C4 H4A . . 109.3 ?
    O1 C4 H4B . . 109.3 ?
    C3 C4 H4B . . 109.3 ?
    H4A C4 H4B . . 107.9 ?
    O2 C5 C6 . . 111.7(3) ?
    O2 C5 H5A . . 109.3 ?
    C6 C5 H5A . . 109.3 ?
    O2 C5 H5B . . 109.3 ?
    C6 C5 H5B . . 109.3 ?
    H5A C5 H5B . . 107.9 ?
    N2 C6 C5 . . 108.5(2) ?
    N2 C6 H6A . . 110.0 ?
    C5 C6 H6A . . 110.0 ?
    N2 C6 H6B . . 110.0 ?
    C5 C6 H6B . . 110.0 ?
    H6A C6 H6B . . 108.4 ?
    N2 C7 C8 . . 109.1(2) ?
    N2 C7 H7A . . 109.9 ?
    C8 C7 H7A . . 109.9 ?
    N2 C7 H7B . . 109.9 ?
    C8 C7 H7B . . 109.9 ?
    H7A C7 H7B . . 108.3 ?
    O2 C8 C7 . . 111.7(3) ?
    O2 C8 H8A . . 109.3 ?
    C7 C8 H8A . . 109.3 ?
    O2 C8 H8B . . 109.3 ?
    C7 C8 H8B . . 109.3 ?
    H8A C8 H8B . . 107.9 ?
    C2 N1 C3 . . 111.0(2) ?
    C2 N1 H1C . . 109.4 ?
    C3 N1 H1C . . 109.4 ?
    C2 N1 H1D . . 109.4 ?
    C3 N1 H1D . . 109.4 ?
    H1C N1 H1D . . 108.0 ?
    C7 N2 C6 . . 110.0(2) ?
    C7 N2 H2C . . 109.7 ?
    C6 N2 H2C . . 109.7 ?
    C7 N2 H2D . . 109.7 ?
    C6 N2 H2D . . 109.7 ?
    H2C N2 H2D . . 108.2 ?
    C1 O1 C4 . . 111.0(2) ?
    C8 O2 C5 . . 109.6(2) ?
    Cl4 Sb1 Cl2 . . 93.49(3) ?
    Cl4 Sb1 Cl3 . . 88.12(3) ?
    Cl2 Sb1 Cl3 . . 89.74(3) ?
    Cl4 Sb1 Cl1 . . 84.40(3) ?
    Cl2 Sb1 Cl1 . . 90.06(3) ?
    Cl3 Sb1 Cl1 . . 172.49(3) ?
loop_
    _geom_hbond_atom_site_label_D
    _geom_hbond_atom_site_label_H
    _geom_hbond_atom_site_label_A
    _geom_hbond_site_symmetry_A
    _geom_hbond_distance_DH
    _geom_hbond_distance_HA
    _geom_hbond_distance_DA
    _geom_hbond_angle_DHA
    N1 H1D Cl5 4_467 0.90 2.35 3.180(2) 153.5
    C1 H1B Cl3 4_567 0.97 2.82 3.548(3) 132.1
    N2 H2D Cl5 2_674 0.90 2.73 3.394(2) 131.1
    N2 H2C Cl1 3_746 0.90 2.45 3.306(3) 159.3
    N2 H2D O1 3_756 0.90 2.44 2.848(3) 107.9
    N1 H1C Cl3 . 0.90 2.75 3.463(3) 136.8
    N1 H1C Cl5 . 0.90 2.72 3.448(3) 138.4
data_global
_journal_date_recd_electronic     2009-05-07
_journal_date_accepted     2009-05-21
_journal_name_full     'Acta Crystallographica, Section E'
_journal_year     2009
_journal_volume     65
_journal_issue      6
_journal_page_first     m689
_journal_page_last     m689
_journal_paper_category     QM
_journal_coeditor_code     SI2174
_publ_contact_author_name     'Li Zhuang Chen*'
_publ_contact_author_address
;
Ordered Matter Science Research Center, College of Chemistry and Chemical,
 Engineering, Southeast University, Nanjing 210096, P. R. China.
;
_publ_contact_author_email     'clz1977@sina.com'
_publ_contact_author_fax     ?
_publ_contact_author_phone     ?
_publ_section_title
;
Dimorpholinium pentachloridoantimonate(III)
;
loop_
    _publ_author_name
    _publ_author_footnote
    _publ_author_address
    'Chen, Li Zhuang' .
;
Ordered Matter Science Research Center
College of Chemistry and Chemical Engineering
Southeast University
Nanjing 210096
People's Republic of China
;
