# Supplementary material for: Dimorpholinium penta­chloridoanti­monate(III)
Source: Acta Crystallogr Sect E Struct Rep Online. 2009 May 29;65(Pt 6):m689. doi: 10.1107/S1600536809019345 (PMC2969790; doi:10.1107/S1600536809019345)
Supplement: Supplementary file 2 [file e-65-0m689-Isup2.hkl]

# 
# h,k,l, Fc-squared, Fo-squared, sigma(Fo-squared) and status flag 
# 
data_I
_shelx_title ' shelxl in P2(1)2(1)2(1)' 
_shelx_refln_list_code          4 
_shelx_F_calc_maximum      239.79 
_exptl_crystal_F_000       936.00 
_reflns_d_resolution_high  0.7700 
 
loop_ 
 _symmetry_equiv_pos_as_xyz 
 'x, y, z' 
 '-x+1/2, -y, z+1/2' 
 '-x, y+1/2, -z+1/2' 
 'x+1/2, -y+1/2, -z' 
 
_cell_length_a     9.0562 
_cell_length_b    10.2728 
_cell_length_c    18.0321 
_cell_angle_alpha  90.000 
_cell_angle_beta   90.000 
_cell_angle_gamma  90.000 
 
_shelx_F_squared_multiplier     1.000 
 
loop_ 
 _refln_index_h 
 _refln_index_k 
 _refln_index_l 
 _refln_F_squared_calc 
 _refln_F_squared_meas 
 _refln_F_squared_sigma 
 _refln_observed_status 
   2   0   0    23715.32    20623.38    201.91 o 
   4   0   0    12671.61    12281.13    141.84 o 
   6   0   0    34227.04    31279.67    413.82 o 
   8   0   0     2559.98     2571.75     64.43 o 
  10   0   0     1046.54     1040.80     43.82 o 
   1   1   0     3637.57     3948.16     25.16 o 
   2   1   0     3527.28     3462.40     32.09 o 
   3   1   0     7190.44     7003.32     80.83 o 
   4   1   0    21874.33    20688.62    157.49 o 
   5   1   0     4886.52     5051.66     62.25 o 
   6   1   0     1012.27     1016.69     19.15 o 
   7   1   0     1551.13     1486.31     28.13 o 
   8   1   0      414.56      399.17     15.35 o 
   9   1   0     1764.47     1743.08     36.75 o 
  10   1   0      274.61      281.40     19.70 o 
  11   1   0     1102.98     1153.20     62.99 o 
   0   2   0     4254.40     4228.89     33.99 o 
   1   2   0    32436.07    26614.85    621.80 o 
   2   2   0     1668.12     1741.12     12.85 o 
   3   2   0     1183.51     1221.59     12.12 o 
   4   2   0       32.89       53.97      5.23 o 
   5   2   0     1321.45     1344.11     18.53 o 
   6   2   0     6842.43     6406.46     70.03 o 
   7   2   0     8707.24     8511.21     99.70 o 
   8   2   0      380.03      379.49     14.07 o 
   9   2   0      606.05      573.70     24.05 o 
  10   2   0      432.36      426.77     31.09 o 
  11   2   0      151.78      156.40     25.15 o 
   1   3   0      451.56      451.40      7.29 o 
   2   3   0    11708.95    11247.78    163.62 o 
   3   3   0     5394.26     5443.29     50.24 o 
   4   3   0     1949.48     2040.41     27.96 o 
   5   3   0      263.32      278.42      9.32 o 
   6   3   0        4.43       30.27      7.19 o 
   7   3   0       15.92       31.69     11.27 o 
   8   3   0     2329.53     2385.17     55.87 o 
   9   3   0      339.81      368.98     25.04 o 
  10   3   0     3120.24     3181.95     87.07 o 
  11   3   0       30.89       31.53     14.37 o 
   0   4   0     6912.41     6810.35     75.31 o 
   1   4   0    10801.91    10747.03     75.65 o 
   2   4   0    12703.19    12737.96    112.76 o 
   3   4   0       99.64      145.04     13.68 o 
   4   4   0     5535.03     5572.94     60.34 o 
   5   4   0      127.12      172.72     15.04 o 
   6   4   0     7058.80     6758.25    116.28 o 
   7   4   0     6645.12     6609.76    126.27 o 
   8   4   0      134.34      143.68     19.37 o 
   9   4   0      299.16      346.55     27.22 o 
  10   4   0      632.02      644.24     36.71 o 
  11   4   0      143.57      160.76     22.41 o 
   1   5   0     2228.84     2309.76     25.81 o 
   2   5   0     1165.57     1107.00     11.89 o 
   3   5   0    20581.26    18831.59    793.10 o 
   4   5   0     4341.73     4278.20     52.33 o 
   5   5   0     1778.34     1776.70     46.84 o 
   6   5   0      201.91      235.03     23.21 o 
   7   5   0     1326.09     1398.69     45.84 o 
   8   5   0      878.60      925.70     39.98 o 
   9   5   0     3170.98     3173.59     90.45 o 
  10   5   0       33.58       39.32     15.63 o 
   0   6   0    39062.91    36659.87    427.77 o 
   1   6   0     5012.14     5038.84     58.35 o 
   2   6   0     6363.07     6351.45     55.68 o 
   3   6   0       33.50       51.10     11.68 o 
   4   6   0     3820.63     3758.71     53.46 o 
   5   6   0     2484.57     2530.15     59.94 o 
   6   6   0     5909.01     5897.10    119.82 o 
   7   6   0       13.48       34.25     13.16 o 
   8   6   0     2181.61     2134.04     67.85 o 
   9   6   0      178.45      199.86     24.74 o 
  10   6   0      411.07      436.73     36.31 o 
   1   7   0      220.94      289.95     13.37 o 
   2   7   0        6.60       31.75      9.44 o 
   3   7   0     2205.44     2269.92     40.13 o 
   4   7   0     5018.36     4737.90    203.09 o 
   5   7   0      503.58      532.20     27.96 o 
   6   7   0     1089.22     1079.52     43.24 o 
   7   7   0        1.42       15.02     11.45 o 
   8   7   0       44.16       23.45     13.15 o 
   9   7   0      748.32      704.39     39.90 o 
  10   7   0     1373.61     1398.29     65.58 o 
   0   8   0      548.76      536.83     21.86 o 
   1   8   0     5537.22     5499.79     75.14 o 
   2   8   0      138.31      142.20     15.35 o 
   3   8   0     1054.72      998.99     26.12 o 
   4   8   0       25.65       46.27     13.48 o 
   5   8   0     3124.70     3144.35     78.51 o 
   6   8   0      258.61      261.02     23.46 o 
   7   8   0     2015.88     2014.32     69.28 o 
   8   8   0      153.20      166.68     21.71 o 
   9   8   0      438.90      449.87     39.87 o 
   1   9   0     1928.51     1926.91     33.25 o 
   2   9   0     3131.25     3063.19     58.30 o 
   3   9   0     4938.49     4889.45     82.88 o 
   4   9   0     1409.41     1382.91     44.21 o 
   5   9   0      294.95      342.18     26.21 o 
   6   9   0       63.32       81.23     18.52 o 
   7   9   0      326.77      306.70     30.00 o 
   8   9   0      853.28      865.71     49.88 o 
   0  10   0     1006.37      973.63     46.00 o 
   1  10   0      259.80      323.52     24.02 o 
   2  10   0     1566.51     1539.24     40.31 o 
   3  10   0       52.76       70.59     16.80 o 
   4  10   0      919.91      954.61     40.39 o 
   5  10   0      637.16      582.61     34.06 o 
   6  10   0     1957.20     1918.44     68.11 o 
   7  10   0       55.97      119.10     24.40 o 
   1  11   0      487.64      508.56     29.04 o 
   2  11   0      153.18      193.16     19.79 o 
   3  11   0     3715.10     3623.42     96.57 o 
   4  11   0      511.32      549.22     33.92 o 
   5  11   0      121.82      163.25     21.82 o 
   6  11   0       85.63       75.20     19.10 o 
   0  12   0     1152.07     1234.26     89.40 o 
   1  12   0      501.83      529.85     40.13 o 
   2  12   0      797.88      858.51     49.76 o 
   3  12   0       29.13       55.76     17.62 o 
   4  12   0      170.23      182.54     24.39 o 
   5  12   0      130.66      184.06     25.23 o 
   1  13   0       33.66       23.97     37.09 o 
   2  13   0      537.69      573.86     48.38 o 
   2   0   1    21425.29    19380.63    190.28 o 
   3   0   1      686.69      707.45     12.31 o 
   4   0   1    24797.97    22613.29    173.21 o 
   5   0   1     1729.44     1637.54     23.51 o 
   6   0   1      139.17      153.86     13.42 o 
   7   0   1     1199.24     1187.17     24.75 o 
   8   0   1     6753.91     6544.97     90.80 o 
   9   0   1      216.19      239.10     14.07 o 
  10   0   1     1825.81     1717.88     47.04 o 
  11   0   1      138.78      160.52     30.38 o 
 -11   1   1     1922.12     1917.27     78.97 o 
 -10   1   1     1057.86     1050.57     37.80 o 
  -9   1   1      327.77      344.42     15.98 o 
  -8   1   1     1968.78     1930.98     37.05 o 
  -7   1   1     1528.46     1480.86     27.83 o 
  -6   1   1      577.85      599.30     15.18 o 
  -5   1   1    22225.91    21009.21    226.59 o 
  -4   1   1     7952.97     7754.93     76.44 o 
  -3   1   1     9694.04     9274.04     66.85 o 
  -2   1   1      567.31      601.20     20.79 o 
  -1   1   1    19050.36    16374.35    166.46 o 
   1   1   1    19118.16    16160.91    196.92 o 
   2   1   1      633.59      637.43      6.08 o 
   3   1   1     9746.75     9584.22     67.09 o 
   4   1   1     8092.27     8111.68     67.64 o 
   5   1   1    22080.00    21125.12    180.34 o 
   6   1   1      732.29      787.63     16.65 o 
   7   1   1     1404.83     1389.59     25.98 o 
   8   1   1     2183.43     2200.66     39.14 o 
   9   1   1      361.02      369.38     16.09 o 
  10   1   1     1097.96     1070.41     36.45 o 
  11   1   1     1935.08     1925.50     82.19 o 
 -11   2   1     1078.20     1122.80     49.31 o 
 -10   2   1     1247.54     1219.32     45.97 o 
  -9   2   1     3566.98     3530.82     70.43 o 
  -8   2   1     1106.76     1061.55     24.43 o 
  -7   2   1      674.42      683.46     16.38 o 
  -6   2   1     1859.18     1828.40     26.07 o 
  -5   2   1     4237.87     4289.45     45.75 o 
  -4   2   1      502.20      502.08     13.50 o 
  -3   2   1    10700.68    10254.63    182.63 o 
  -2   2   1     6701.67     6600.97     70.50 o 
  -1   2   1     8018.18     7983.32     37.74 o 
   0   2   1     7600.43     7459.67     34.86 o 
   1   2   1     8304.82     8231.54    138.32 o 
   2   2   1     6661.88     6663.09     66.92 o 
   3   2   1     9994.81    10059.33     65.77 o 
   4   2   1      627.43      644.69      9.25 o 
   5   2   1     3916.28     3906.86     44.05 o 
   6   2   1     1775.33     1725.56     26.76 o 
   7   2   1      668.49      649.90     17.38 o 
   8   2   1     1048.37     1049.39     42.20 o 
   9   2   1     3456.35     3398.77     69.60 o 
  10   2   1     1209.27     1176.12     45.13 o 
  11   2   1     1030.12     1071.58     58.80 o 
 -11   3   1       32.57       55.02     16.02 o 
 -10   3   1       31.46       51.97     14.40 o 
  -9   3   1      980.86      959.14     37.76 o 
  -8   3   1     1541.67     1496.27     42.17 o 
  -7   3   1     1535.25     1567.14     34.00 o 
  -6   3   1     5138.56     4927.40     98.83 o 
  -5   3   1       89.32       95.74      4.05 o 
  -4   3   1     1051.12     1065.75     18.58 o 
  -3   3   1    10997.47    10725.63    101.71 o 
  -2   3   1    10592.19    10446.24     71.81 o 
  -1   3   1      589.53      634.22      9.59 o 
   0   3   1     6507.02     7079.41     79.11 o 
   1   3   1      648.57      689.73      8.70 o 
   2   3   1    10955.00    10982.14     76.50 o 
   3   3   1    10872.33    10713.92     95.18 o 
   4   3   1      916.62     1005.37     11.14 o 
   5   3   1       77.27       94.71      4.94 o 
   6   3   1     4756.05     4607.89     54.66 o 
   7   3   1     1569.63     1562.60     27.33 o 
   8   3   1     1599.91     1574.53     35.67 o 
   9   3   1      913.54      905.79     38.98 o 
  10   3   1       44.35       65.40     19.19 o 
  11   3   1       25.43       23.47     15.86 o 
 -11   4   1      236.30      286.76     30.44 o 
 -10   4   1      945.25      871.66     43.09 o 
  -9   4   1     2128.84     2172.59     65.96 o 
  -8   4   1     3574.24     3611.09     88.01 o 
  -7   4   1      900.22      923.23     40.32 o 
  -6   4   1      559.28      580.94     23.84 o 
  -5   4   1     1669.68     1663.71     49.68 o 
  -4   4   1      766.87      758.99     11.22 o 
  -3   4   1    11051.42    10893.49     92.48 o 
  -2   4   1    16718.90    15961.26    129.27 o 
  -1   4   1     2650.60     2713.77     21.76 o 
   0   4   1      882.99      926.80     19.32 o 
   1   4   1     2897.22     2994.14     28.86 o 
   2   4   1    16287.94    15615.00    103.00 o 
   3   4   1    11234.08    11108.29    119.52 o 
   4   4   1      708.11      742.42     15.14 o 
   5   4   1     1636.59     1641.87     41.17 o 
   6   4   1      463.10      459.31     17.01 o 
   7   4   1      916.78      965.93     40.43 o 
   8   4   1     3528.77     3505.91     83.99 o 
   9   4   1     2158.37     2266.29     66.72 o 
  10   4   1      925.23      836.49     40.47 o 
  11   4   1      241.58      256.05     28.17 o 
 -10   5   1      262.09      295.64     32.28 o 
  -9   5   1      159.64      193.00     23.80 o 
  -8   5   1     1246.47     1225.07     48.47 o 
  -7   5   1     3636.55     3623.61     83.93 o 
  -6   5   1      544.99      546.87     25.68 o 
  -5   5   1     7519.45     7525.29    144.22 o 
  -4   5   1      996.25     1018.72     28.19 o 
  -3   5   1     7250.76     7302.91    104.62 o 
  -2   5   1     2572.34     2488.42     61.22 o 
  -1   5   1    15021.73    14853.59    111.36 o 
   0   5   1      320.87      341.93     11.11 o 
   1   5   1    15017.10    14756.35    123.68 o 
   2   5   1     2415.62     2370.06     23.06 o 
   3   5   1     7192.69     7239.55     66.74 o 
   4   5   1     1040.24     1028.03     20.39 o 
   5   5   1     7474.67     7346.95     91.55 o 
   6   5   1      494.83      549.96     26.36 o 
   7   5   1     3669.36     3581.03     85.18 o 
   8   5   1     1157.02     1155.69     44.13 o 
   9   5   1      140.94      154.75     23.08 o 
  10   5   1      233.49      244.76     27.53 o 
 -10   6   1      681.84      673.47     41.70 o 
  -9   6   1       80.62       72.13     19.52 o 
  -8   6   1     2776.51     2764.38     82.38 o 
  -7   6   1     1486.46     1461.91     48.15 o 
  -6   6   1      537.48      528.41     26.28 o 
  -5   6   1     1882.48     1847.44     75.04 o 
  -4   6   1    10876.70    10707.89    166.25 o 
  -3   6   1      502.82      536.64     15.57 o 
  -2   6   1     6727.28     6896.90     84.71 o 
  -1   6   1     6896.19     6864.64     66.87 o 
   0   6   1      442.10      453.81     11.15 o 
   1   6   1     7154.74     7127.18     73.18 o 
   2   6   1     6940.40     7140.10     67.47 o 
   3   6   1      557.18      562.62     19.30 o 
   4   6   1    10807.69    10635.49    141.86 o 
   5   6   1     1835.40     1830.47     33.93 o 
   6   6   1      523.11      513.99     42.01 o 
   7   6   1     1479.08     1458.61     48.68 o 
   8   6   1     2905.00     2880.56     83.81 o 
   9   6   1       82.38      137.95     20.39 o 
  10   6   1      683.26      687.15     58.19 o 
  -9   7   1      166.02      198.28     40.64 o 
  -8   7   1     1189.06     1118.68     49.33 o 
  -7   7   1      963.01      885.92     39.10 o 
  -6   7   1     1562.79     1571.39     50.93 o 
  -5   7   1     5482.63     5629.38    113.01 o 
  -4   7   1      236.04      258.16     18.69 o 
  -3   7   1     2214.64     2204.12     39.78 o 
  -2   7   1      207.80      207.81     11.29 o 
  -1   7   1     6410.21     6463.96     67.94 o 
   0   7   1    12034.44    11898.74    121.61 o 
   1   7   1     6718.16     6771.35     76.21 o 
   2   7   1      174.84      177.09      7.99 o 
   3   7   1     2184.92     2196.73     37.58 o 
   4   7   1      297.03      296.61     29.11 o 
   5   7   1     5251.50     5253.50    109.87 o 
   6   7   1     1603.08     1623.39     50.02 o 
   7   7   1      921.18      895.60     37.71 o 
   8   7   1     1243.97     1235.08     51.09 o 
   9   7   1      170.39      173.16     24.82 o 
  -9   8   1     1393.44     1335.59     57.68 o 
  -8   8   1      128.76      166.62     22.77 o 
  -7   8   1       79.74      112.03     18.08 o 
  -6   8   1     2417.25     2294.66     78.00 o 
  -5   8   1     2420.34     2402.73     65.40 o 
  -4   8   1      896.97      908.06     37.42 o 
  -3   8   1     2750.31     2836.40     50.40 o 
  -2   8   1      206.69      208.21     12.82 o 
  -1   8   1     1965.83     1975.90     32.59 o 
   0   8   1     5989.78     5948.63     74.41 o 
   1   8   1     1921.90     1951.58     33.03 o 
   2   8   1      201.70      202.76     12.03 o 
   3   8   1     2570.48     2439.32     59.48 o 
   4   8   1      919.59      907.49     24.85 o 
   5   8   1     2389.29     2333.40     66.28 o 
   6   8   1     2315.61     2315.31     68.35 o 
   7   8   1       75.80       88.11     20.90 o 
   8   8   1      100.56      149.83     21.93 o 
   9   8   1     1311.45     1362.97     58.33 o 
  -8   9   1      182.72      268.28     34.50 o 
  -7   9   1     1103.47     1057.53     48.80 o 
  -6   9   1     2713.16     2672.35     80.66 o 
  -5   9   1      775.10      817.54     42.97 o 
  -4   9   1      538.70      473.98     26.53 o 
  -3   9   1       76.86      117.01     15.11 o 
  -2   9   1     1151.09     1141.64     31.62 o 
  -1   9   1     1554.97     1523.37     28.30 o 
   0   9   1     2437.08     2393.25     39.82 o 
   1   9   1     1566.31     1570.30     29.24 o 
   2   9   1     1225.92     1176.17     31.06 o 
   3   9   1      118.43      149.82     23.01 o 
   4   9   1      495.29      482.57     26.17 o 
   5   9   1      755.42      808.01     39.96 o 
   6   9   1     2686.43     2653.12     78.61 o 
   7   9   1     1105.31     1081.42     47.58 o 
   8   9   1      197.60      232.15     31.30 o 
  -7  10   1      447.19      509.51    105.15 o 
  -6  10   1      259.48      245.14     26.13 o 
  -5  10   1      648.60      728.63     37.02 o 
  -4  10   1     1208.43     1232.02     45.96 o 
  -3  10   1      854.23      802.99     34.14 o 
  -2  10   1     4957.46     5006.87     91.63 o 
  -1  10   1      540.26      551.43     22.63 o 
   0  10   1      196.22      209.08     12.14 o 
   1  10   1      627.05      662.00     23.97 o 
   2  10   1     4893.33     4915.17     91.87 o 
   3  10   1      875.40      845.93     36.48 o 
   4  10   1     1291.43     1273.13     80.26 o 
   5  10   1      599.72      614.21     37.13 o 
   6  10   1      234.20      278.83     28.31 o 
   7  10   1      480.40      540.95     39.45 o 
  -6  11   1       14.91       25.00     16.00 o 
  -5  11   1      806.62      798.60     42.67 o 
  -4  11   1      289.05      294.71     26.99 o 
  -3  11   1        7.44       75.33     44.14 o 
  -2  11   1      789.87      836.41     31.02 o 
  -1  11   1     2317.09     2318.92     56.95 o 
   0  11   1      308.61      314.65     22.97 o 
   1  11   1     2226.52     2260.01     53.82 o 
   2  11   1      814.42      857.39     38.31 o 
   3  11   1        8.62       -4.47     15.62 o 
   4  11   1      298.24      331.29     28.21 o 
   5  11   1      836.10      817.33     45.48 o 
   6  11   1       16.26       35.14     17.35 o 
  -5  12   1      238.64      249.84     27.95 o 
  -4  12   1     1425.64     1417.99     58.47 o 
  -3  12   1      209.67      302.48     27.84 o 
  -2  12   1      916.01     1018.19     56.55 o 
  -1  12   1      395.08      385.71     32.06 o 
   0  12   1      194.59      227.08     24.09 o 
   1  12   1      450.59      427.42     52.99 o 
   2  12   1      907.54      925.28     71.12 o 
   3  12   1      239.11      248.01     27.79 o 
   4  12   1     1485.22     1502.18     62.25 o 
   5  12   1      237.43      267.68     32.47 o 
  -2  13   1      513.40      525.56     48.98 o 
  -1  13   1       31.30       10.50     31.97 o 
   0  13   1     1872.76     1978.44    216.49 o 
   1  13   1       33.54       27.69     17.32 o 
   2  13   1      520.87      511.27     48.99 o 
   1   0   2    14980.10    13040.06    106.88 o 
   2   0   2      359.15      411.46      6.25 o 
   3   0   2       12.88       41.07      3.17 o 
   4   0   2     2510.74     2313.23     25.44 o 
   5   0   2    13684.74    13183.27    121.97 o 
   6   0   2     1563.00     1526.50     25.52 o 
   7   0   2       47.24       93.78      9.15 o 
   8   0   2     1154.32     1188.61     27.54 o 
   9   0   2     1831.36     1793.24     38.45 o 
  10   0   2      561.86      571.24     26.65 o 
  11   0   2     1517.31     1467.44     68.67 o 
 -11   1   2      226.81      193.41     29.84 o 
 -10   1   2      263.45      256.49     19.02 o 
  -9   1   2     1533.57     1463.24     40.09 o 
  -8   1   2      697.74      705.32     19.34 o 
  -7   1   2     3026.58     3052.47     49.50 o 
  -6   1   2     7985.64     8027.98     88.88 o 
  -5   1   2     2583.10     2619.97     32.52 o 
  -4   1   2     4084.98     4179.70     40.96 o 
  -3   1   2    22709.48    21325.32    158.41 o 
  -2   1   2      935.23     1110.99     16.74 o 
  -1   1   2     4944.74     5146.12     34.65 o 
   0   1   2     9719.07     9247.12     42.98 o 
   1   1   2     5412.15     5481.17     47.57 o 
   2   1   2     1150.84     1333.55     18.20 o 
   3   1   2    22438.50    21212.31    143.25 o 
   4   1   2     4116.46     4232.50     41.16 o 
   5   1   2     2569.34     2652.02     32.12 o 
   6   1   2     7843.34     7926.53     87.65 o 
   7   1   2     3061.51     3051.34     51.01 o 
   8   1   2      614.84      655.06     20.20 o 
   9   1   2     1487.07     1478.38     33.52 o 
  10   1   2      257.25      268.02     19.50 o 
  11   1   2      247.63      244.11     30.94 o 
 -11   2   2      208.55      266.19     24.77 o 
 -10   2   2      664.36      686.62     36.07 o 
  -9   2   2      778.37      747.02     27.69 o 
  -8   2   2     5603.30     5547.70     93.12 o 
  -7   2   2     3867.50     3837.91     51.66 o 
  -6   2   2     4158.78     4158.67     52.40 o 
  -5   2   2     1794.49     1808.02     24.21 o 
  -4   2   2     8759.96     8793.57    111.90 o 
  -3   2   2     3666.57     3783.33     43.12 o 
  -2   2   2    38176.03    33303.04    216.76 o 
  -1   2   2     8328.60     8205.90     54.93 o 
   0   2   2     9043.31     9019.11     59.84 o 
   1   2   2     7913.40     7857.10    122.73 o 
   2   2   2    37583.64    33053.45    518.76 o 
   3   2   2     3813.77     3832.40     51.84 o 
   4   2   2     8893.26     8988.44     73.84 o 
   5   2   2     1988.16     2036.54     25.29 o 
   6   2   2     4223.93     4296.85     51.25 o 
   7   2   2     3799.64     3795.09     74.30 o 
   8   2   2     5649.01     5630.98     93.93 o 
   9   2   2      841.68      790.00     23.13 o 
  10   2   2      682.90      610.59     32.81 o 
  11   2   2      234.05      187.60     32.95 o 
 -11   3   2     1045.37      978.36     50.59 o 
 -10   3   2     1545.55     1534.15     55.06 o 
  -9   3   2       61.43       76.93     15.32 o 
  -8   3   2      775.15      765.01     22.90 o 
  -7   3   2     2441.99     2443.96     46.50 o 
  -6   3   2     1340.44     1338.94     30.80 o 
  -5   3   2     3936.00     3898.80     57.99 o 
  -4   3   2     3007.13     3137.25     46.57 o 
  -3   3   2     3631.48     3756.17     47.02 o 
  -2   3   2     9838.12     9437.50     60.83 o 
  -1   3   2     3092.43     3276.14     30.53 o 
   0   3   2     5092.61     5158.24     38.45 o 
   2   3   2     9987.27     9707.49     93.80 o 
   3   3   2     3596.13     3665.20     35.99 o 
   4   3   2     2919.97     3033.08     37.17 o 
   5   3   2     4142.21     4212.45     41.89 o 
   6   3   2     1270.00     1287.79     20.43 o 
   7   3   2     2431.08     2407.09     38.80 o 
   8   3   2      636.79      611.74     19.15 o 
   9   3   2       53.28       72.37     26.41 o 
  10   3   2     1561.19     1554.98     55.65 o 
  11   3   2     1034.99     1055.44     62.70 o 
 -11   4   2      382.27      347.68     30.84 o 
 -10   4   2      207.93      203.60     23.29 o 
  -9   4   2     1124.08     1131.75     43.49 o 
  -8   4   2     3627.89     3653.19     86.70 o 
  -7   4   2     1556.53     1644.17     50.59 o 
  -6   4   2     5715.17     5677.50     77.81 o 
  -5   4   2      467.36      514.77     19.43 o 
  -4   4   2     3475.37     3580.40     52.09 o 
  -3   4   2     4411.33     4411.00     61.14 o 
  -2   4   2    21640.54    20874.19    170.49 o 
  -1   4   2     1413.05     1502.31     16.73 o 
   0   4   2     6070.08     6218.08     51.03 o 
   1   4   2     1137.88     1262.26     31.39 o 
   2   4   2    21664.96    20591.75    144.94 o 
   3   4   2     4502.53     4682.61     55.06 o 
   4   4   2     3445.35     3515.03     36.97 o 
   5   4   2      570.24      576.68     23.99 o 
   6   4   2     5711.84     5618.15     81.12 o 
   7   4   2     1598.67     1632.38     34.10 o 
   8   4   2     3523.59     3436.12     85.85 o 
   9   4   2     1109.47     1117.30     47.48 o 
  10   4   2      181.62      219.33     23.41 o 
  11   4   2      382.80      346.14     35.89 o 
 -10   5   2      191.45      232.28     30.42 o 
  -9   5   2     1361.67     1331.32     53.02 o 
  -8   5   2     1668.50     1638.54     53.06 o 
  -7   5   2     2048.68     2024.48     58.08 o 
  -6   5   2     2837.80     2617.01     86.73 o 
  -5   5   2     1244.01     1323.02     37.06 o 
  -4   5   2     2202.03     2211.50     45.74 o 
  -3   5   2    11172.32    10972.29    130.91 o 
  -2   5   2     2344.55     2391.83     29.44 o 
  -1   5   2     4070.44     4161.64     41.25 o 
   0   5   2     1303.63     1234.40     16.33 o 
   1   5   2     4151.11     4072.95    103.15 o 
   2   5   2     2150.39     2211.90     29.43 o 
   3   5   2    11453.30    11209.89     80.28 o 
   4   5   2     2175.45     2254.39     39.48 o 
   5   5   2     1278.01     1327.56     26.94 o 
   6   5   2     3049.73     3070.71     52.12 o 
   7   5   2     2018.11     2005.53     55.85 o 
   8   5   2     1718.43     1651.40     53.87 o 
   9   5   2     1428.64     1334.66     52.44 o 
  10   5   2      205.85      218.04     27.83 o 
 -10   6   2      833.56      845.80     54.59 o 
  -9   6   2     1349.25     1324.59     55.17 o 
  -8   6   2      467.02      514.64     31.29 o 
  -7   6   2       30.65       51.26     14.74 o 
  -6   6   2     1618.48     1675.33     49.10 o 
  -5   6   2     2287.34     2319.18     60.22 o 
  -4   6   2     2960.71     3000.10     63.46 o 
  -3   6   2     7620.49     7728.91     97.92 o 
  -2   6   2      117.78      119.32      4.14 o 
  -1   6   2     1866.82     1926.24     23.79 o 
   0   6   2    11492.74    11533.83    109.50 o 
   1   6   2     1667.62     1698.31     27.51 o 
   2   6   2       75.83       91.49      7.69 o 
   3   6   2     7703.75     7600.79     85.28 o 
   4   6   2     2970.65     2967.42     48.05 o 
   5   6   2     2500.15     2564.26     46.49 o 
   6   6   2     1704.08     1659.40     49.82 o 
   7   6   2       47.06      115.41     44.96 o 
   8   6   2      416.52      387.57     30.09 o 
   9   6   2     1451.06     1440.96     54.10 o 
  10   6   2      827.43      853.52     53.47 o 
  -9   7   2      221.83      283.00     26.45 o 
  -8   7   2      625.04      660.89     36.28 o 
  -7   7   2     1217.13     1193.53     43.42 o 
  -6   7   2     1585.61     1592.78     52.76 o 
  -5   7   2     5085.75     5049.01    106.28 o 
  -4   7   2     4403.95     4408.63     91.06 o 
  -3   7   2      505.38      514.23     17.57 o 
  -2   7   2     1977.22     1992.30     37.20 o 
  -1   7   2     7460.90     7526.67     77.08 o 
   0   7   2     5988.27     5936.78     72.78 o 
   1   7   2     7340.49     7211.44     84.73 o 
   2   7   2     2075.47     2076.04     28.21 o 
   3   7   2      544.42      556.42     24.71 o 
   4   7   2     4355.21     4342.80     68.90 o 
   5   7   2     5303.21     5155.24     82.54 o 
   6   7   2     1588.73     1714.38     50.61 o 
   7   7   2     1234.43     1246.27     46.79 o 
   8   7   2      602.25      616.91     38.16 o 
   9   7   2      247.32      259.79     36.90 o 
  -9   8   2        5.55       17.61     17.99 o 
  -8   8   2      600.51      630.40     37.48 o 
  -7   8   2      982.21     1000.63     45.85 o 
  -6   8   2      145.95      176.37     19.98 o 
  -5   8   2      909.88      886.43     35.29 o 
  -4   8   2     5685.82     5585.32    113.43 o 
  -3   8   2      654.61      683.21     21.77 o 
  -2   8   2     4128.98     4127.22     67.07 o 
  -1   8   2      921.73      935.78     18.98 o 
   0   8   2      103.44      104.94      8.95 o 
   1   8   2     1002.46     1014.60     21.40 o 
   2   8   2     4061.39     4028.98     90.40 o 
   3   8   2      680.30      679.14     20.08 o 
   4   8   2     5603.87     5617.71     92.38 o 
   5   8   2      918.63      871.74     36.49 o 
   6   8   2      160.60      189.14     22.32 o 
   7   8   2      994.72      965.29     43.13 o 
   8   8   2      603.49      574.32     40.29 o 
   9   8   2        4.60       52.70     23.65 o 
  -8   9   2      570.70      553.00     37.19 o 
  -7   9   2      627.58      608.62     37.60 o 
  -6   9   2      176.64      196.47     21.72 o 
  -5   9   2     1410.15     1401.54     49.11 o 
  -4   9   2      377.70      379.48     23.35 o 
  -3   9   2     1128.25     1118.19     32.74 o 
  -2   9   2     1221.17     1186.51     31.62 o 
  -1   9   2     2023.04     1944.50     33.31 o 
   0   9   2        3.13       24.71     12.81 o 
   1   9   2     1897.12     1779.51     34.30 o 
   2   9   2     1267.28     1206.33     36.92 o 
   3   9   2     1099.70     1071.62     39.52 o 
   4   9   2      333.73      386.43     24.04 o 
   5   9   2     1356.84     1340.44     51.22 o 
   6   9   2      151.57      147.41     22.12 o 
   7   9   2      568.68      593.80     39.08 o 
   8   9   2      517.41      550.40     35.93 o 
  -7  10   2      543.52      572.05     46.40 o 
  -6  10   2     1469.65     1466.15     59.15 o 
  -5  10   2      309.88      287.59     28.28 o 
  -4  10   2      724.89      729.92     36.10 o 
  -3  10   2     2619.31     2551.35     59.15 o 
  -2  10   2      824.75      906.00     31.38 o 
  -1  10   2     1364.00     1385.43     37.10 o 
   0  10   2     1485.01     1453.95     30.56 o 
   1  10   2     1276.44     1237.00     34.99 o 
   2  10   2      879.67      941.82     31.11 o 
   3  10   2     2645.04     2680.25     72.54 o 
   4  10   2      713.57      755.97     37.52 o 
   5  10   2      347.55      415.32     27.95 o 
   6  10   2     1436.07     1471.33     57.83 o 
   7  10   2      535.18      526.22     38.44 o 
  -6  11   2      714.14      648.65     44.27 o 
  -5  11   2      586.14      621.01     47.13 o 
  -4  11   2      183.41      211.11     22.45 o 
  -3  11   2     1913.78     1883.07     60.22 o 
  -2  11   2      590.18      664.51     28.75 o 
  -1  11   2      318.37      309.85     19.15 o 
   0  11   2      412.68      450.05     28.77 o 
   1  11   2      328.04      353.67     19.33 o 
   2  11   2      566.78      615.41     33.84 o 
   3  11   2     1992.38     1913.23     91.42 o 
   4  11   2      180.81      201.94     24.49 o 
   5  11   2      601.71      635.80     38.19 o 
   6  11   2      791.37      726.33     42.53 o 
  -5  12   2      108.10      155.58     23.84 o 
  -4  12   2      309.12      310.26     31.67 o 
  -3  12   2     1742.35     1670.66     65.31 o 
  -2  12   2      398.69      421.81     50.46 o 
  -1  12   2      244.41      268.61     29.84 o 
   0  12   2      648.77      650.79     41.60 o 
   1  12   2      240.66      300.24     31.21 o 
   2  12   2      437.49      459.52     37.61 o 
   3  12   2     1730.48     1629.62     62.16 o 
   4  12   2      327.59      391.69     31.57 o 
   5  12   2      116.21      119.72     22.41 o 
  -2  13   2      270.88      212.11     35.95 o 
  -1  13   2     1454.33     1557.09    130.07 o 
   0  13   2      102.54      113.14     34.77 o 
   1  13   2     1408.04     1458.01     65.36 o 
   2  13   2      318.69      327.71     39.27 o 
   1   0   3    57500.52    39316.84    263.53 o 
   2   0   3      146.23      162.73      8.60 o 
   3   0   3      736.13      721.79     11.09 o 
   4   0   3     4171.36     4179.72     41.85 o 
   5   0   3    12517.39    12332.02    177.77 o 
   6   0   3      286.12      278.02     16.30 o 
   7   0   3     8884.31     8596.33    105.89 o 
   8   0   3     2270.08     2280.18     44.79 o 
   9   0   3      211.51      216.57     13.80 o 
  10   0   3       39.44       73.71     12.80 o 
  11   0   3      876.41      864.10     51.22 o 
 -11   1   3      171.77      243.49     27.88 o 
 -10   1   3     3147.85     3305.36     75.40 o 
  -9   1   3     1259.58     1290.25     37.57 o 
  -8   1   3      190.29      198.35     13.29 o 
  -7   1   3      916.92      884.98     20.06 o 
  -6   1   3      564.35      557.13     14.29 o 
  -5   1   3     1153.41     1243.42     23.67 o 
  -4   1   3    11751.23    11759.63     98.40 o 
  -3   1   3    15945.19    15393.70    126.89 o 
  -2   1   3     7857.70     7820.18     48.56 o 
  -1   1   3     3741.12     4155.00    153.21 o 
   0   1   3      912.89      879.56      8.74 o 
   1   1   3     3970.73     4087.37     23.13 o 
   2   1   3     6853.24     6843.75     53.21 o 
   3   1   3    16264.26    15756.44    113.74 o 
   4   1   3    11715.50    11860.02    177.49 o 
   5   1   3     1094.88     1146.37     19.42 o 
   6   1   3      616.97      614.51     15.55 o 
   7   1   3      854.66      845.29     20.84 o 
   8   1   3      244.66      236.37     14.13 o 
   9   1   3     1354.60     1347.06     32.12 o 
  10   1   3     3136.58     3226.09     64.53 o 
  11   1   3      168.24      175.50     28.40 o 
 -11   2   3      599.38      636.12     37.75 o 
 -10   2   3      537.22      503.77     31.98 o 
  -9   2   3       53.83      107.14     16.93 o 
  -8   2   3     1984.48     2044.52     47.23 o 
  -7   2   3     1048.13     1086.02     23.12 o 
  -6   2   3     9771.67     9773.11    190.74 o 
  -5   2   3     2595.80     2572.90     30.64 o 
  -4   2   3     4528.58     4651.87     39.53 o 
  -3   2   3      965.07     1009.39     16.63 o 
  -2   2   3    27562.20    24557.52    209.69 o 
  -1   2   3     3458.43     3603.00     30.49 o 
   0   2   3    40203.64    33123.66    358.72 o 
   1   2   3     3555.83     3746.87     27.13 o 
   2   2   3    28699.18    24973.58    225.10 o 
   3   2   3      933.37      970.51     10.45 o 
   4   2   3     4307.42     4545.29     53.89 o 
   5   2   3     2824.58     2845.08     33.69 o 
   6   2   3     9599.29     9442.88    102.92 o 
   7   2   3     1180.96     1169.17     23.25 o 
   8   2   3     1985.76     2028.82     37.52 o 
   9   2   3       62.99       86.64      9.84 o 
  10   2   3      551.98      585.09     30.61 o 
  11   2   3      632.04      586.02     48.39 o 
 -11   3   3      486.65      541.31     35.02 o 
 -10   3   3       16.92       47.14     21.87 o 
  -9   3   3     3529.91     3536.93     89.29 o 
  -8   3   3      157.91      176.34     12.99 o 
  -7   3   3     2957.18     3003.45     59.64 o 
  -6   3   3     3093.12     3179.83     78.76 o 
  -5   3   3     4681.17     4642.80     69.07 o 
  -4   3   3      100.61      104.71      9.54 o 
  -3   3   3    45201.71    39824.27    363.27 o 
  -2   3   3     1899.69     1912.99     25.26 o 
  -1   3   3     3961.55     4023.21     32.72 o 
   0   3   3     2029.89     2095.62     19.94 o 
   1   3   3     3958.78     4034.79     32.16 o 
   2   3   3     1846.75     1894.27     17.48 o 
   3   3   3    45195.23    40759.38    478.11 o 
   4   3   3       77.56      103.33     10.88 o 
   5   3   3     4402.60     4459.29     47.63 o 
   6   3   3     3031.10     3019.21     39.53 o 
   7   3   3     2876.27     2865.40     41.66 o 
   8   3   3      187.76      197.96     11.73 o 
   9   3   3     3474.65     3462.61     89.47 o 
  10   3   3       11.34       77.25     26.93 o 
  11   3   3      434.03      437.53     46.19 o 
 -11   4   3      407.26      411.58     32.49 o 
 -10   4   3      441.52      503.64     51.81 o 
  -9   4   3      423.85      355.98     29.38 o 
  -8   4   3     1796.76     1859.68     59.76 o 
  -7   4   3     3462.19     3474.39     78.43 o 
  -6   4   3     4743.62     4639.78     81.21 o 
  -5   4   3     2945.26     3046.41     50.98 o 
  -4   4   3     2143.29     2140.53     37.10 o 
  -3   4   3      257.19      265.18     15.18 o 
  -2   4   3    10683.02    10847.64     98.03 o 
  -1   4   3     7731.65     7806.45     64.28 o 
   0   4   3    15488.00    15450.76    117.32 o 
   1   4   3     7677.49     7803.78     63.05 o 
   2   4   3    10391.67    10382.36     87.11 o 
   3   4   3      239.62      249.52     11.61 o 
   4   4   3     2219.83     2276.79     30.01 o 
   5   4   3     2643.92     2694.22     38.47 o 
   6   4   3     4974.24     4823.99     63.39 o 
   7   4   3     3299.12     3295.17     66.26 o 
   8   4   3     1874.79     1884.34     56.71 o 
   9   4   3      388.48      439.00     27.46 o 
  10   4   3      458.12      506.04     31.53 o 
  11   4   3      352.67      359.68     55.68 o 
 -10   5   3     1788.96     1838.49     70.03 o 
  -9   5   3      223.66      223.43     23.04 o 
  -8   5   3     1174.14     1144.30     45.62 o 
  -7   5   3      235.40      297.34     19.97 o 
  -6   5   3     1088.84     1083.32     32.57 o 
  -5   5   3     2331.40     2327.15     46.80 o 
  -4   5   3     7382.64     7358.95    103.80 o 
  -3   5   3     1959.01     2032.15     34.43 o 
  -2   5   3     9657.93     9654.15     98.89 o 
  -1   5   3     1542.68     1590.96     21.55 o 
   0   5   3     6422.39     6617.14     62.30 o 
   1   5   3     1647.47     1729.02     26.38 o 
   2   5   3    10256.80    10255.58    104.29 o 
   3   5   3     1946.35     2009.94     26.91 o 
   4   5   3     7563.95     7590.58     78.04 o 
   5   5   3     2188.41     2150.10     43.33 o 
   6   5   3     1080.24     1043.08     31.24 o 
   7   5   3      208.30      192.78     19.97 o 
   8   5   3     1282.91     1288.32     45.99 o 
   9   5   3      224.24      235.41     22.41 o 
  10   5   3     1874.19     1885.44     66.63 o 
 -10   6   3       97.09      114.39     23.61 o 
  -9   6   3       30.95       62.20     21.00 o 
  -8   6   3      642.67      641.22     35.08 o 
  -7   6   3     3662.94     3556.61    108.32 o 
  -6   6   3     3502.68     3454.17     81.58 o 
  -5   6   3     3965.00     3995.29     82.66 o 
  -4   6   3     2408.15     2443.19     47.01 o 
  -3   6   3      504.73      514.45     17.40 o 
  -2   6   3     1622.58     1719.40     21.38 o 
  -1   6   3     6475.42     6433.47     66.90 o 
   0   6   3    11870.38    11750.29    113.36 o 
   1   6   3     6743.84     6682.67     67.33 o 
   2   6   3     1588.47     1659.61     23.47 o 
   3   6   3      493.42      487.69     11.36 o 
   4   6   3     2436.75     2531.40     48.50 o 
   5   6   3     4007.05     3971.65     73.02 o 
   6   6   3     3548.03     3577.53     63.45 o 
   7   6   3     3828.67     3918.17     94.85 o 
   8   6   3      685.15      642.17     34.71 o 
   9   6   3       23.73       10.34     19.21 o 
  10   6   3      114.77      125.02     26.93 o 
  -9   7   3     1250.37     1229.72     55.28 o 
  -8   7   3      838.89      825.90     40.25 o 
  -7   7   3      505.42      519.17     30.14 o 
  -6   7   3      345.62      361.15     24.69 o 
  -5   7   3     1263.11     1262.61     40.30 o 
  -4   7   3     2289.32     2266.17     57.64 o 
  -3   7   3     2622.71     2685.55     47.05 o 
  -2   7   3     1231.45     1177.22     24.04 o 
  -1   7   3     3696.71     3640.24     40.39 o 
   0   7   3     1121.21     1153.95     25.15 o 
   1   7   3     3795.07     3791.93     57.43 o 
   2   7   3     1173.63     1128.68     20.16 o 
   3   7   3     2542.19     2513.78     69.20 o 
   4   7   3     2140.92     2130.14     43.81 o 
   5   7   3     1259.75     1261.85     32.18 o 
   6   7   3      369.38      408.98     27.69 o 
   7   7   3      537.29      546.70     36.96 o 
   8   7   3      867.79      832.48     41.41 o 
   9   7   3     1253.42     1288.25     64.73 o 
  -9   8   3      104.03      155.88     22.47 o 
  -8   8   3      422.81      415.61     30.78 o 
  -7   8   3      135.23      208.30     22.18 o 
  -6   8   3     4733.80     4710.39    110.65 o 
  -5   8   3      205.63      205.13     19.62 o 
  -4   8   3     1309.00     1309.54     44.66 o 
  -3   8   3      771.41      792.37     25.59 o 
  -2   8   3     2031.68     2128.63     43.63 o 
  -1   8   3      652.19      648.74     16.84 o 
   0   8   3    12364.92    11721.48    275.42 o 
   1   8   3      664.82      639.67     20.14 o 
   2   8   3     2193.01     2235.83     35.10 o 
   3   8   3      747.55      783.88     33.13 o 
   4   8   3     1286.33     1275.41     33.52 o 
   5   8   3      189.97      185.06     23.95 o 
   6   8   3     4604.51     4548.06    112.14 o 
   7   8   3      145.06      152.62     21.91 o 
   8   8   3      389.99      415.30     32.77 o 
   9   8   3       94.39      114.13     22.62 o 
  -8   9   3      436.72      430.58     36.78 o 
  -7   9   3      722.92      719.05     38.25 o 
  -6   9   3      240.42      246.73     26.60 o 
  -5   9   3     2582.35     2552.15     75.00 o 
  -4   9   3      867.82      905.64     38.57 o 
  -3   9   3     4030.99     4096.36     77.34 o 
  -2   9   3     3166.86     3112.32     60.47 o 
  -1   9   3     2192.10     2139.10     36.55 o 
   0   9   3        2.23       15.75      6.01 o 
   1   9   3     2236.76     2187.02     40.56 o 
   2   9   3     3004.54     2987.80     57.37 o 
   3   9   3     3924.12     3909.08     91.42 o 
   4   9   3      862.27      902.84     28.76 o 
   5   9   3     2445.59     2419.88     74.25 o 
   6   9   3      227.17      203.78     23.48 o 
   7   9   3      701.56      734.52     50.48 o 
   8   9   3      410.21      495.12     40.22 o 
  -7  10   3     1331.62     1336.10     58.27 o 
  -6  10   3      658.68      639.20     37.92 o 
  -5  10   3      473.79      507.82     35.20 o 
  -4  10   3      208.38      241.18     23.37 o 
  -3  10   3      452.69      443.32     23.19 o 
  -2  10   3      638.35      683.34     25.89 o 
  -1  10   3     1599.72     1595.23     40.26 o 
   0  10   3      496.47      499.69     22.84 o 
   1  10   3     1551.93     1581.03     70.77 o 
   2  10   3      584.34      582.66     31.81 o 
   3  10   3      453.08      460.71     27.85 o 
   4  10   3      235.92      287.01     23.82 o 
   5  10   3      454.44      456.95     30.96 o 
   6  10   3      732.56      762.08     42.91 o 
   7  10   3     1308.03     1226.96     59.40 o 
  -6  11   3       35.92       90.70     24.78 o 
  -5  11   3      416.10      436.76     31.46 o 
  -4  11   3     1499.93     1423.37     56.83 o 
  -3  11   3      205.35      214.01     25.10 o 
  -2  11   3     2187.79     2122.95     55.54 o 
  -1  11   3      814.19      805.95     29.52 o 
   0  11   3        2.42        0.83      9.60 o 
   1  11   3      798.55      774.68     29.06 o 
   2  11   3     2185.24     2123.60     64.42 o 
   3  11   3      205.38      270.88     28.34 o 
   4  11   3     1621.80     1555.88     58.38 o 
   5  11   3      425.06      417.93     30.87 o 
   6  11   3       30.86       23.66     19.69 o 
  -4  12   3      488.15      525.02     35.56 o 
  -3  12   3       51.57       83.60     16.56 o 
  -2  12   3      462.89      536.65     42.37 o 
  -1  12   3      766.45      722.72     41.55 o 
   0  12   3     1359.20     1370.42     79.23 o 
   1  12   3      750.89      788.28     39.17 o 
   2  12   3      422.35      496.84     45.03 o 
   3  12   3       55.17       74.36     21.02 o 
   4  12   3      512.52      498.22     38.21 o 
  -2  13   3      373.92      310.26    148.69 o 
  -1  13   3      335.91      383.62     81.64 o 
   0  13   3        4.44      -14.08     26.95 o 
   1  13   3      370.68      447.71     37.03 o 
   2  13   3      354.22      398.40     36.94 o 
   0   0   4     5779.48     5639.37    128.42 o 
   1   0   4     5513.31     5225.75     45.61 o 
   2   0   4      161.94      196.97      8.45 o 
   3   0   4     3858.01     3900.57     35.53 o 
   4   0   4      606.95      625.68     11.27 o 
   5   0   4      209.64      222.39      8.78 o 
   6   0   4     2908.75     2949.66     42.42 o 
   7   0   4      956.55      983.68     23.45 o 
   8   0   4      457.75      398.77     16.26 o 
   9   0   4     5287.66     5246.20     84.00 o 
  10   0   4        1.62        7.33      9.07 o 
  11   0   4      904.70      876.23     50.52 o 
 -11   1   4     1190.14     1193.22     51.40 o 
 -10   1   4      209.13      238.16     25.60 o 
  -9   1   4      637.96      620.98     24.46 o 
  -8   1   4     2090.08     1991.80     37.77 o 
  -7   1   4      827.55      796.05     22.78 o 
  -6   1   4     3769.33     3846.41     49.60 o 
  -5   1   4    11805.07    11679.26    113.08 o 
  -4   1   4     2139.40     2228.45     25.50 o 
  -3   1   4     1181.79     1245.10     14.09 o 
  -2   1   4    19915.18    18505.56    148.58 o 
  -1   1   4     4592.38     4682.73     69.45 o 
   0   1   4     8079.56     7535.27     54.24 o 
   1   1   4     4512.57     4465.50     25.06 o 
   2   1   4    20498.40    19179.88    130.68 o 
   3   1   4     1183.51     1197.52     15.55 o 
   4   1   4     2177.79     2281.67     27.50 o 
   5   1   4    12004.96    11898.62    115.33 o 
   6   1   4     3876.34     4002.61     98.40 o 
   7   1   4      898.05      879.92     21.15 o 
   8   1   4     2157.74     2090.24     39.33 o 
   9   1   4      591.97      576.88     21.83 o 
  10   1   4      191.01      181.48     17.30 o 
  11   1   4     1239.79     1199.00     61.43 o 
 -11   2   4      179.79      192.72     24.18 o 
 -10   2   4     1699.79     1732.62     59.99 o 
  -9   2   4      526.17      491.07     24.55 o 
  -8   2   4     5185.52     5192.74     93.49 o 
  -7   2   4      656.34      692.99     25.81 o 
  -6   2   4      536.88      536.76     13.32 o 
  -5   2   4     3782.14     3651.80     39.49 o 
  -4   2   4     7894.78     7633.39     62.54 o 
  -3   2   4     5706.62     5672.96     60.33 o 
  -2   2   4    20032.08    18832.84    148.98 o 
  -1   2   4     3345.52     3357.91     31.84 o 
   0   2   4    25677.82    23429.79    149.61 o 
   1   2   4     3173.70     3141.83     25.74 o 
   2   2   4    19189.02    18070.64    154.23 o 
   3   2   4     5678.03     5653.91     49.58 o 
   4   2   4     7919.51     7860.80     72.68 o 
   5   2   4     3649.57     3703.01     68.24 o 
   6   2   4      505.70      502.20     14.54 o 
   7   2   4      584.13      613.33     17.73 o 
   8   2   4     5174.59     5173.79     76.39 o 
   9   2   4      525.77      501.88     19.23 o 
  10   2   4     1656.14     1705.19     56.88 o 
  11   2   4      158.90      195.91     46.05 o 
 -11   3   4     1429.11     1384.28     58.69 o 
 -10   3   4        9.22        2.16     10.95 o 
  -9   3   4      177.57      195.83     26.82 o 
  -8   3   4     1659.73     1632.76     43.63 o 
  -7   3   4     6375.08     6325.78    108.50 o 
  -6   3   4      596.85      597.80     21.63 o 
  -5   3   4    12229.44    12128.65    154.24 o 
  -4   3   4     4299.24     4316.26     58.80 o 
  -3   3   4     1971.32     2087.07     33.72 o 
  -2   3   4     2833.29     2899.63     33.93 o 
  -1   3   4    49910.94    43215.30    274.39 o 
   0   3   4      399.08      434.87      8.18 o 
   1   3   4    49971.76    43350.96    792.83 o 
   2   3   4     2750.07     2814.14     27.32 o 
   3   3   4     1973.11     2055.37     25.75 o 
   4   3   4     4333.27     4349.56     52.19 o 
   5   3   4    12310.03    12454.08    144.24 o 
   6   3   4      555.91      585.75     14.84 o 
   7   3   4     6356.19     6375.06     81.05 o 
   8   3   4     1615.10     1566.27     31.53 o 
   9   3   4      185.93      211.66     17.06 o 
  10   3   4        8.77        8.99     10.76 o 
  11   3   4     1476.77     1417.77     68.24 o 
 -11   4   4      674.81      630.96     54.23 o 
 -10   4   4      950.83      942.01     44.15 o 
  -9   4   4      912.89      943.05     43.20 o 
  -8   4   4     2443.24     2552.00     88.70 o 
  -7   4   4      412.63      416.07     22.07 o 
  -6   4   4      413.15      429.70     18.50 o 
  -5   4   4     4660.60     4621.04     74.04 o 
  -4   4   4     6035.64     5992.04     82.27 o 
  -3   4   4     3077.97     3075.91     44.79 o 
  -2   4   4    11530.57    11599.38    118.39 o 
  -1   4   4     1244.32     1341.24     19.73 o 
   0   4   4        1.23        7.34      3.38 o 
   1   4   4     1041.37     1093.11     19.04 o 
   2   4   4    11387.11    11488.46     81.66 o 
   3   4   4     3125.15     3086.25     30.08 o 
   4   4   4     6171.57     6211.69     95.49 o 
   5   4   4     4969.41     4885.93     51.38 o 
   6   4   4      393.40      432.26     29.92 o 
   7   4   4      447.42      457.93     18.55 o 
   8   4   4     2369.33     2267.39     56.19 o 
   9   4   4      876.98      865.73     39.64 o 
  10   4   4      922.73      981.98     46.15 o 
  11   4   4      713.63      674.95     66.93 o 
 -10   5   4       29.83       35.94     15.20 o 
  -9   5   4      205.30      212.62     23.01 o 
  -8   5   4     1531.54     1531.57     53.56 o 
  -7   5   4      212.40      235.88     16.88 o 
  -6   5   4     5279.58     5438.18     95.32 o 
  -5   5   4      270.88      281.98     20.75 o 
  -4   5   4      657.51      648.31     21.41 o 
  -3   5   4      360.54      334.70     13.20 o 
  -2   5   4     8542.19     8597.21     88.44 o 
  -1   5   4      416.76      411.05     10.39 o 
   0   5   4    12592.09    12941.16    124.60 o 
   1   5   4      431.55      414.54     10.79 o 
   2   5   4     8168.40     8160.77     67.30 o 
   3   5   4      322.39      323.68     10.55 o 
   4   5   4      723.33      735.91     23.28 o 
   5   5   4      294.49      339.46     21.19 o 
   6   5   4     5398.93     5406.61     97.54 o 
   7   5   4      178.87      196.77     15.31 o 
   8   5   4     1534.32     1510.70     51.90 o 
   9   5   4      201.05      163.28     22.06 o 
  10   5   4       31.81       42.21     15.62 o 
 -10   6   4      150.47      187.25     27.36 o 
  -9   6   4     2204.53     2354.47     99.67 o 
  -8   6   4      759.37      741.78     36.65 o 
  -7   6   4      338.23      323.86     25.94 o 
  -6   6   4      834.66      814.37     27.58 o 
  -5   6   4     2623.10     2679.12     57.85 o 
  -4   6   4      883.63      900.66     26.62 o 
  -3   6   4     2869.80     2909.50     50.37 o 
  -2   6   4     4896.72     4830.27     61.86 o 
  -1   6   4     2505.67     2615.73     33.72 o 
   0   6   4       19.02       49.19      5.86 o 
   1   6   4     2449.24     2535.92     33.07 o 
   2   6   4     5042.04     4961.32     54.83 o 
   3   6   4     2745.05     2790.25     66.29 o 
   4   6   4      922.30      927.20     27.50 o 
   5   6   4     2821.69     2816.20     59.58 o 
   6   6   4      776.25      760.00     25.98 o 
   7   6   4      410.83      470.53     26.49 o 
   8   6   4      739.72      701.98     35.55 o 
   9   6   4     2220.99     2222.40     75.16 o 
  10   6   4      168.54      203.06     25.49 o 
  -9   7   4       89.67      171.31     32.77 o 
  -8   7   4      479.35      503.18     31.39 o 
  -7   7   4     1620.16     1556.54     55.35 o 
  -6   7   4     1559.21     1525.70     49.08 o 
  -5   7   4     4462.21     4387.24     83.63 o 
  -4   7   4      576.54      568.96     22.63 o 
  -3   7   4        2.12        2.01      6.17 o 
  -2   7   4     1781.90     1806.94     24.18 o 
  -1   7   4     4072.75     4128.11     53.99 o 
   0   7   4     2571.10     2593.63     37.66 o 
   1   7   4     4219.22     4190.42     52.97 o 
   2   7   4     1850.71     1903.23     29.36 o 
   3   7   4        1.39       37.33     30.12 o 
   4   7   4      550.07      524.26     35.42 o 
   5   7   4     4551.22     4547.38     88.33 o 
   6   7   4     1451.77     1456.57     49.97 o 
   7   7   4     1737.51     1662.62     56.57 o 
   8   7   4      455.23      477.20     32.75 o 
   9   7   4       78.53       85.89     34.54 o 
  -9   8   4       53.06       62.76     18.39 o 
  -8   8   4     2136.93     2171.69     73.56 o 
  -7   8   4       41.03       48.04     20.04 o 
  -6   8   4       25.94       58.77     16.22 o 
  -5   8   4     1646.39     1673.36     52.82 o 
  -4   8   4     4748.54     4755.69     99.28 o 
  -3   8   4     1455.01     1455.03     36.44 o 
  -2   8   4     5378.69     5501.25     85.72 o 
  -1   8   4     1326.43     1350.53     24.62 o 
   0   8   4      871.70      893.30     30.40 o 
   1   8   4     1369.88     1363.73     30.77 o 
   2   8   4     5166.81     5125.76     72.29 o 
   3   8   4     1440.96     1413.73     51.50 o 
   4   8   4     4499.96     4450.54     81.37 o 
   5   8   4     1616.99     1598.54     39.28 o 
   6   8   4       24.28       59.43     17.78 o 
   7   8   4       54.90       51.59     15.51 o 
   8   8   4     2063.57     2067.27     89.91 o 
   9   8   4       48.98       80.06     32.07 o 
  -8   9   4      303.00      304.88     31.34 o 
  -7   9   4     1690.75     1668.98     63.12 o 
  -6   9   4      344.27      367.21     32.11 o 
  -5   9   4     1855.35     1884.35     59.09 o 
  -4   9   4      314.61      313.51     22.01 o 
  -3   9   4      135.91      162.32     15.49 o 
  -2   9   4      186.05      224.42     16.73 o 
  -1   9   4     6452.93     6372.85     82.06 o 
   0   9   4      662.85      705.36     19.75 o 
   1   9   4     6373.11     6363.72     92.44 o 
   2   9   4      216.99      258.15     30.48 o 
   3   9   4      125.99      160.91     26.61 o 
   4   9   4      348.33      364.28     22.48 o 
   5   9   4     1892.08     1871.97     62.78 o 
   6   9   4      331.96      360.76     31.41 o 
   7   9   4     1721.66     1722.56     75.76 o 
   8   9   4      314.67      336.83     29.52 o 
  -7  10   4       47.14       64.82     19.63 o 
  -6  10   4      183.46      181.00     23.12 o 
  -5  10   4     1495.78     1446.62     52.99 o 
  -4  10   4      682.89      615.92     32.95 o 
  -3  10   4     2326.36     2264.89     54.31 o 
  -2  10   4     1047.63     1001.32     32.30 o 
  -1  10   4      419.84      463.47     21.27 o 
   0  10   4       33.60       67.48     12.13 o 
   1  10   4      385.06      406.18     21.15 o 
   2  10   4     1040.52     1044.07     38.67 o 
   3  10   4     2428.52     2363.50     66.23 o 
   4  10   4      662.83      570.81     32.85 o 
   5  10   4     1470.55     1463.86     60.35 o 
   6  10   4      165.10      157.69     31.87 o 
   7  10   4       32.60       53.45     25.68 o 
  -6  11   4     1631.90     1525.55     66.81 o 
  -5  11   4       90.35      120.11     23.33 o 
  -4  11   4      158.30      175.62     22.85 o 
  -3  11   4      546.16      509.34     30.95 o 
  -2  11   4     1371.75     1309.99     41.79 o 
  -1  11   4      921.78      902.77     36.24 o 
   0  11   4     3187.25     3182.24     94.41 o 
   1  11   4      934.78      975.26     62.70 o 
   2  11   4     1305.32     1250.73     48.87 o 
   3  11   4      547.13      543.34     32.23 o 
   4  11   4      166.41      166.27     21.42 o 
   5  11   4       85.38      166.38     26.09 o 
   6  11   4     1646.08     1568.19     66.17 o 
  -4  12   4      910.40      927.83     49.59 o 
  -3  12   4      840.89      798.92     42.87 o 
  -2  12   4     1489.67     1437.89     69.07 o 
  -1  12   4      896.33      899.54     49.08 o 
   0  12   4       47.67       54.02     18.81 o 
   1  12   4      854.93      849.09     49.22 o 
   2  12   4     1554.52     1558.96     69.91 o 
   3  12   4      842.34      859.51     43.11 o 
   4  12   4      886.42      852.81     93.88 o 
  -1  13   4      986.11      982.51     97.42 o 
   0  13   4      155.28      218.98     45.04 o 
   1  13   4     1003.60      993.32     54.76 o 
   1   0   5      149.51      248.08      8.08 o 
   2   0   5      344.54      329.70     15.93 o 
   3   0   5     1608.49     1657.80     20.37 o 
   4   0   5        7.10       45.99      6.23 o 
   5   0   5       73.74       88.41      6.81 o 
   6   0   5      375.22      401.22     12.51 o 
   7   0   5     3209.96     3280.41     50.20 o 
   8   0   5      254.78      276.98     19.16 o 
   9   0   5      136.56      159.68     12.20 o 
  10   0   5     2138.54     2141.99     56.17 o 
  11   0   5       38.52       72.08     25.95 o 
 -11   1   5      666.05      648.93     37.68 o 
 -10   1   5      702.87      721.05     39.13 o 
  -9   1   5     1336.39     1340.50     38.12 o 
  -8   1   5     2624.51     2687.82     67.53 o 
  -7   1   5     2501.88     2470.35     39.32 o 
  -6   1   5     2123.40     2206.26     33.31 o 
  -5   1   5     7267.06     7294.29     75.50 o 
  -4   1   5     4133.93     4343.82     44.42 o 
  -3   1   5     4348.10     4383.45     39.15 o 
  -2   1   5    12750.75    12361.13    129.11 o 
  -1   1   5    16102.80    15314.20    118.16 o 
   0   1   5     1667.32     1805.53     13.69 o 
   1   1   5    15654.21    14646.43     57.23 o 
   2   1   5    12780.17    12455.54     80.64 o 
   3   1   5     4346.86     4415.51     42.08 o 
   4   1   5     4163.94     4381.24     46.93 o 
   5   1   5     6875.36     6918.80     76.49 o 
   6   1   5     2141.87     2178.12     34.80 o 
   7   1   5     2279.24     2263.08     54.85 o 
   8   1   5     2710.74     2667.53     48.49 o 
   9   1   5     1337.96     1317.06     33.10 o 
  10   1   5      730.20      676.44     30.59 o 
  11   1   5      622.65      610.79     43.84 o 
 -11   2   5       81.58      128.16     20.93 o 
 -10   2   5      531.63      537.62     33.57 o 
  -9   2   5     1862.68     1892.64     67.52 o 
  -8   2   5      524.17      510.71     24.09 o 
  -7   2   5     2868.94     2981.80     60.08 o 
  -6   2   5     9565.85     9489.08    102.02 o 
  -5   2   5      727.82      754.58     12.82 o 
  -4   2   5     6805.52     6576.48     58.34 o 
  -3   2   5     8406.85     8245.61     83.54 o 
  -2   2   5     5179.17     5312.55     50.17 o 
  -1   2   5     7077.87     7150.43     68.49 o 
   0   2   5    52678.64    44080.29    370.65 o 
   1   2   5     6967.47     7041.70     55.87 o 
   2   2   5     5355.62     5350.53     39.75 o 
   3   2   5     8275.89     8188.59     87.95 o 
   4   2   5     6915.03     6929.14     68.59 o 
   5   2   5      617.47      620.43     18.13 o 
   6   2   5     9620.83     9536.31    108.75 o 
   7   2   5     2866.52     2998.77     76.39 o 
   8   2   5      517.73      533.88     18.58 o 
   9   2   5     1753.45     1696.01     39.07 o 
  10   2   5      511.60      538.58     30.15 o 
  11   2   5       75.98       75.89     23.87 o 
 -11   3   5      396.24      455.71     54.86 o 
 -10   3   5      237.26      269.63     26.38 o 
  -9   3   5     1628.40     1644.70     53.51 o 
  -8   3   5     2118.45     2184.84     53.29 o 
  -7   3   5     2218.43     2251.79     51.02 o 
  -6   3   5     1539.37     1524.07     36.27 o 
  -5   3   5     5779.42     5733.21     82.04 o 
  -4   3   5     2849.62     2935.40     44.54 o 
  -3   3   5    12965.83    12745.72    132.39 o 
  -2   3   5     3578.47     3510.96     47.92 o 
  -1   3   5     4757.92     4861.40     42.08 o 
   0   3   5    13935.16    13417.67    102.15 o 
   1   3   5     4911.55     5143.72     47.67 o 
   2   3   5     3591.43     3603.68     29.55 o 
   3   3   5    13313.42    13163.95    111.59 o 
   4   3   5     2942.73     2999.81     35.13 o 
   5   3   5     5592.05     5562.36     64.01 o 
   6   3   5     1548.80     1542.94     27.23 o 
   7   3   5     2229.88     2172.09     36.77 o 
   8   3   5     2215.41     2242.81     40.85 o 
   9   3   5     1683.69     1658.68     50.43 o 
  10   3   5      256.64      241.93     32.16 o 
  11   3   5      391.20      415.64     41.08 o 
 -10   4   5      466.37      491.03     33.46 o 
  -9   4   5     1582.75     1610.36     54.50 o 
  -8   4   5      507.55      543.07     25.55 o 
  -7   4   5     1666.17     1687.21     44.05 o 
  -6   4   5     5227.75     5316.63     91.31 o 
  -5   4   5      386.67      385.64     18.05 o 
  -4   4   5     7652.54     7671.95    112.68 o 
  -3   4   5     5292.01     5212.77     68.42 o 
  -2   4   5     1737.99     1819.12     27.19 o 
  -1   4   5     8204.35     8542.55     74.04 o 
   0   4   5    13433.13    13352.81    112.46 o 
   1   4   5     8246.41     8451.90     78.17 o 
   2   4   5     1843.66     1967.44     22.96 o 
   3   4   5     5397.41     5475.81     53.16 o 
   4   4   5     7555.85     7655.86     75.81 o 
   5   4   5      437.22      426.07     10.76 o 
   6   4   5     5196.99     5369.00    121.43 o 
   7   4   5     1678.91     1675.48     35.15 o 
   8   4   5      586.70      597.89     26.48 o 
   9   4   5     1703.25     1750.51     57.13 o 
  10   4   5      513.19      522.85     32.77 o 
 -10   5   5     1768.28     1922.31     68.69 o 
  -9   5   5       61.98      114.67     34.46 o 
  -8   5   5      728.59      686.28     29.87 o 
  -7   5   5     2552.64     2536.79     57.81 o 
  -6   5   5      179.79      212.08     19.03 o 
  -5   5   5     1815.96     1827.05     40.53 o 
  -4   5   5     3927.06     3968.42     64.52 o 
  -3   5   5     2546.77     2652.99     42.16 o 
  -2   5   5     3412.37     3489.09     46.05 o 
  -1   5   5     4495.29     4461.39     47.76 o 
   0   5   5     3374.65     3321.79     38.33 o 
   1   5   5     4530.91     4519.85     49.69 o 
   2   5   5     3635.19     3794.66     37.23 o 
   3   5   5     2495.38     2545.62     30.15 o 
   4   5   5     3895.93     3930.41     54.18 o 
   5   5   5     1801.22     1819.47     32.74 o 
   6   5   5      151.59      192.59     14.77 o 
   7   5   5     2482.40     2388.61     57.35 o 
   8   5   5      727.25      678.60     39.21 o 
   9   5   5       61.69       64.45     17.14 o 
  10   5   5     1781.98     1796.59     67.45 o 
 -10   6   5      690.75      614.94     47.55 o 
  -9   6   5      236.67      240.14     22.78 o 
  -8   6   5      778.87      801.14     38.11 o 
  -7   6   5     1462.02     1448.81     42.57 o 
  -6   6   5       57.73      101.83     12.72 o 
  -5   6   5     1620.92     1611.76     39.69 o 
  -4   6   5      382.39      359.92     17.51 o 
  -3   6   5      523.27      523.20     24.95 o 
  -2   6   5     2943.45     2971.95     43.39 o 
  -1   6   5      590.08      580.80     17.89 o 
   0   6   5       50.73       76.98      6.42 o 
   1   6   5      680.00      675.68     13.86 o 
   2   6   5     3089.15     3073.82     45.36 o 
   3   6   5      483.71      516.74     40.99 o 
   4   6   5      316.18      291.75     14.00 o 
   5   6   5     1461.91     1478.51     40.19 o 
   6   6   5       60.22       90.08     12.60 o 
   7   6   5     1386.80     1424.99     58.72 o 
   8   6   5      821.77      822.81     43.03 o 
   9   6   5      223.18      216.81     31.03 o 
  10   6   5      689.32      653.22     50.49 o 
  -9   7   5     1821.02     1794.98     69.94 o 
  -8   7   5      521.89      550.09     33.55 o 
  -7   7   5     1284.79     1294.97     49.66 o 
  -6   7   5     2608.86     2660.52     66.41 o 
  -5   7   5     1043.70     1025.02     33.28 o 
  -4   7   5     1826.74     1852.79     43.47 o 
  -3   7   5     9646.81     9491.73    137.51 o 
  -2   7   5      818.97      802.01     22.08 o 
  -1   7   5     2947.36     2941.79     42.24 o 
   0   7   5     2281.73     2317.30     35.14 o 
   1   7   5     2989.66     2946.79     42.03 o 
   2   7   5      892.67      844.01     27.90 o 
   3   7   5     9536.72     9405.17    119.94 o 
   4   7   5     1884.83     1882.74     56.77 o 
   5   7   5      910.83      917.06     32.27 o 
   6   7   5     2674.45     2657.86     61.46 o 
   7   7   5     1222.86     1173.95     51.76 o 
   8   7   5      604.45      635.15     36.94 o 
   9   7   5     1790.09     1704.32     96.42 o 
  -9   8   5      509.94      533.86     58.97 o 
  -8   8   5      653.85      604.49     39.50 o 
  -7   8   5      441.55      516.83     32.65 o 
  -6   8   5     1582.77     1577.37     55.33 o 
  -5   8   5      782.98      850.51     36.81 o 
  -4   8   5     1955.53     1974.11     48.88 o 
  -3   8   5     1697.30     1702.94     40.02 o 
  -2   8   5     1699.05     1776.89     37.77 o 
  -1   8   5      891.45      917.06     21.20 o 
   0   8   5     3311.29     3425.18     55.03 o 
   1   8   5      844.45      824.98     21.74 o 
   2   8   5     1789.14     1795.43     33.58 o 
   3   8   5     1789.63     1917.48     66.34 o 
   4   8   5     1993.28     1967.36     52.96 o 
   5   8   5      809.85      810.31     32.74 o 
   6   8   5     1645.07     1663.90     56.00 o 
   7   8   5      444.56      492.81     57.26 o 
   8   8   5      668.49      654.77     46.02 o 
   9   8   5      531.57      536.72     40.31 o 
  -8   9   5      445.82      418.94     44.37 o 
  -7   9   5      255.75      295.88     36.90 o 
  -6   9   5      764.03      757.86     36.76 o 
  -5   9   5      197.52      215.73     21.54 o 
  -4   9   5       97.16      103.55     16.73 o 
  -3   9   5     3987.90     4027.87     77.28 o 
  -2   9   5      299.08      306.61     18.74 o 
  -1   9   5       13.80       31.02     14.46 o 
   0   9   5     5246.07     5229.96     76.54 o 
   1   9   5        5.68       14.76      6.88 o 
   2   9   5      385.03      396.01     26.04 o 
   3   9   5     4055.49     4074.72     95.53 o 
   4   9   5       82.24      134.23     16.07 o 
   5   9   5      165.81      155.31     23.71 o 
   6   9   5      778.90      736.71     38.02 o 
   7   9   5      267.63      254.69     25.68 o 
   8   9   5      478.81      475.23     36.90 o 
  -7  10   5      649.13      667.81     50.20 o 
  -6  10   5      240.00      319.74     36.41 o 
  -5  10   5      461.67      482.52     34.22 o 
  -4  10   5     2177.75     2093.50     65.80 o 
  -3  10   5      193.57      204.22     17.83 o 
  -2  10   5     1597.53     1589.25     43.52 o 
  -1  10   5     2053.13     1933.08     70.86 o 
   0  10   5      287.45      300.97     14.55 o 
   1  10   5     2027.90     1997.73     46.32 o 
   2  10   5     1573.18     1567.88     51.18 o 
   3  10   5      190.93      226.45     27.51 o 
   4  10   5     2193.50     2138.50     67.25 o 
   5  10   5      474.73      477.72     31.97 o 
   6  10   5      227.84      220.91     30.35 o 
   7  10   5      643.81      642.56     46.89 o 
  -6  11   5       43.04       49.76     23.28 o 
  -5  11   5      460.05      505.73     36.05 o 
  -4  11   5     1138.93     1117.97     49.27 o 
  -3  11   5      262.09      314.00     27.44 o 
  -2  11   5      696.90      748.85     30.70 o 
  -1  11   5     1180.23     1205.76     41.75 o 
   0  11   5      244.46      294.44     26.43 o 
   1  11   5     1094.55     1151.08     39.09 o 
   2  11   5      665.76      626.16     35.41 o 
   3  11   5      258.73      244.93     27.08 o 
   4  11   5     1179.78     1106.10     48.45 o 
   5  11   5      492.57      465.77     41.45 o 
   6  11   5       41.21       63.87     24.54 o 
  -4  12   5       75.99       65.49     21.35 o 
  -3  12   5      472.91      472.35     34.82 o 
  -2  12   5      563.72      522.23     45.56 o 
  -1  12   5      528.76      534.32     38.59 o 
   0  12   5      852.78      869.08     50.78 o 
   1  12   5      546.23      600.53     37.58 o 
   2  12   5      551.50      460.86     43.59 o 
   3  12   5      503.34      495.30     43.78 o 
   4  12   5       75.78      127.10     32.43 o 
   0  13   5      344.92      314.12     42.55 o 
   0   0   6      402.90      409.12     14.26 o 
   1   0   6      183.66      200.66      3.04 o 
   2   0   6     3621.43     3665.58     39.75 o 
   3   0   6     9452.77     9700.10     95.53 o 
   4   0   6     2732.63     2804.09     33.30 o 
   5   0   6        3.85       13.96      4.51 o 
   6   0   6     8587.75     8523.50    100.80 o 
   7   0   6      230.91      266.30     13.35 o 
   8   0   6     1350.69     1264.35     30.39 o 
   9   0   6      964.38      914.38     32.84 o 
  10   0   6      601.30      652.34     28.56 o 
  11   0   6      247.67      236.99     62.39 o 
 -11   1   6      451.94      470.28     49.52 o 
 -10   1   6     1071.03      975.97     41.45 o 
  -9   1   6     2677.47     2595.27     61.57 o 
  -8   1   6     1955.32     2015.77     45.48 o 
  -7   1   6      828.78      833.89     20.86 o 
  -6   1   6      194.39      224.48     12.93 o 
  -5   1   6     6568.41     6787.57     73.06 o 
  -4   1   6      380.70      419.55      9.20 o 
  -3   1   6    17981.37    17277.42    133.66 o 
  -2   1   6     4479.25     4595.19     63.88 o 
  -1   1   6     6535.96     6604.49    136.09 o 
   0   1   6     3575.92     3779.45     29.32 o 
   1   1   6     6773.20     6824.56     55.82 o 
   2   1   6     4356.63     4345.02     34.99 o 
   3   1   6    18217.16    17591.85    143.69 o 
   4   1   6      309.05      338.86     10.39 o 
   5   1   6     6351.36     6473.54     74.92 o 
   6   1   6      150.76      153.74     10.39 o 
   7   1   6      872.30      870.07     22.87 o 
   8   1   6     1794.79     1797.80     38.82 o 
   9   1   6     2584.83     2580.35     51.30 o 
  10   1   6     1018.78      903.09     51.97 o 
  11   1   6      436.49      436.24     38.85 o 
 -11   2   6      942.85      939.74     57.96 o 
 -10   2   6      465.45      469.35     31.04 o 
  -9   2   6      160.44      184.86     18.75 o 
  -8   2   6     1728.47     1723.68     45.35 o 
  -7   2   6     4176.84     4274.86     77.35 o 
  -6   2   6      256.68      252.57     17.73 o 
  -5   2   6     4373.81     4293.46     47.74 o 
  -4   2   6     4040.71     3999.22     53.56 o 
  -3   2   6     6400.04     6651.90     70.07 o 
  -2   2   6     4485.62     4790.91     67.09 o 
  -1   2   6     6626.80     6623.36     60.64 o 
   0   2   6     7625.32     7835.68     61.36 o 
   1   2   6     6046.51     5981.82     43.22 o 
   2   2   6     4346.92     4469.67     37.87 o 
   3   2   6     6507.21     6640.78     53.83 o 
   4   2   6     3996.26     4038.93     38.11 o 
   5   2   6     4520.32     4549.01     56.06 o 
   6   2   6      192.43      221.49     11.90 o 
   7   2   6     4305.46     4329.60     64.53 o 
   8   2   6     1722.16     1731.37     35.72 o 
   9   2   6      166.96      167.99     18.62 o 
  10   2   6      464.92      524.49     63.70 o 
  11   2   6      974.71      999.83     57.53 o 
 -11   3   6      812.62      793.13     55.96 o 
 -10   3   6     1197.92     1175.03     57.15 o 
  -9   3   6      145.64      166.04     17.68 o 
  -8   3   6     1918.89     1924.16     48.27 o 
  -7   3   6      373.41      397.63     22.24 o 
  -6   3   6      601.47      638.37     22.44 o 
  -5   3   6     5147.13     5068.28     76.97 o 
  -4   3   6    21630.28    21116.64    231.29 o 
  -3   3   6     1466.31     1475.20     24.12 o 
  -2   3   6    12592.96    12405.28    120.52 o 
  -1   3   6    10075.88    10187.71     78.72 o 
   0   3   6      786.93      833.11     18.39 o 
   1   3   6    10018.03     9904.46     92.11 o 
   2   3   6    12337.15    12250.34     92.36 o 
   3   3   6     1569.28     1575.70     21.95 o 
   4   3   6    21576.50    21006.14    191.87 o 
   5   3   6     5181.78     5299.62     64.04 o 
   6   3   6      607.07      610.52     16.80 o 
   7   3   6      403.29      384.68     15.26 o 
   8   3   6     1809.31     1865.04     51.46 o 
   9   3   6      166.29      155.76     14.52 o 
  10   3   6     1212.27     1196.18     58.70 o 
  11   3   6      822.44      807.39     53.76 o 
 -10   4   6      602.74      634.12     44.08 o 
  -9   4   6      125.39      125.63     15.95 o 
  -8   4   6     1477.74     1514.95     42.99 o 
  -7   4   6     2532.40     2548.15     55.75 o 
  -6   4   6     2631.81     2673.46     54.58 o 
  -5   4   6     4294.56     4226.69     69.97 o 
  -4   4   6     2003.68     2031.75     37.51 o 
  -3   4   6      485.35      529.45     15.35 o 
  -2   4   6     1527.90     1524.73     24.62 o 
  -1   4   6     6115.38     6207.00     57.86 o 
   0   4   6    17887.77    17165.07    146.76 o 
   1   4   6     6159.18     6290.66     64.38 o 
   2   4   6     1454.58     1446.50     17.07 o 
   3   4   6      525.66      541.07     19.59 o 
   4   4   6     1917.63     1991.69     29.32 o 
   5   4   6     4413.50     4368.05     54.15 o 
   6   4   6     2559.41     2620.23     40.61 o 
   7   4   6     2521.06     2498.20     49.45 o 
   8   4   6     1359.20     1372.08     46.03 o 
   9   4   6      127.12      130.25     21.28 o 
  10   4   6      563.96      566.07     37.63 o 
 -10   5   6      243.27      169.21     31.39 o 
  -9   5   6     1652.50     1671.12     62.65 o 
  -8   5   6      524.15      501.48     25.58 o 
  -7   5   6      373.05      358.56     21.36 o 
  -6   5   6      877.02      844.77     27.89 o 
  -5   5   6     4707.05     4864.55    106.22 o 
  -4   5   6      758.58      773.82     22.76 o 
  -3   5   6    11186.32    11237.65    138.76 o 
  -2   5   6      619.45      687.63     16.77 o 
  -1   5   6     5517.62     5764.16     59.84 o 
   0   5   6      114.58      138.57      7.95 o 
   1   5   6     5375.75     5581.27     64.56 o 
   2   5   6      613.83      647.99     22.57 o 
   3   5   6    11052.78    11076.49    109.08 o 
   4   5   6      750.62      745.37     18.84 o 
   5   5   6     4820.73     4906.10     72.87 o 
   6   5   6      781.31      735.07     21.53 o 
   7   5   6      361.41      367.81     32.16 o 
   8   5   6      518.65      498.37     30.17 o 
   9   5   6     1673.29     1647.04     73.32 o 
  10   5   6      278.11      292.16     27.22 o 
 -10   6   6      490.59      515.47     43.36 o 
  -9   6   6      503.74      490.84     32.51 o 
  -8   6   6     1167.54     1168.30     41.71 o 
  -7   6   6      875.15      853.62     53.76 o 
  -6   6   6     4703.04     4588.59     91.10 o 
  -5   6   6     1336.28     1293.87     34.79 o 
  -4   6   6     1674.83     1661.18     36.96 o 
  -3   6   6     1214.43     1238.30     31.41 o 
  -2   6   6     3491.56     3520.32     49.80 o 
  -1   6   6     3148.01     3250.94     41.88 o 
   0   6   6     1892.05     1873.62     29.15 o 
   1   6   6     3230.80     3278.96     44.87 o 
   2   6   6     3184.06     3166.12     38.06 o 
   3   6   6     1164.28     1110.33     18.98 o 
   4   6   6     1607.04     1547.10     33.54 o 
   5   6   6     1323.84     1308.57     38.57 o 
   6   6   6     4658.18     4822.63    147.00 o 
   7   6   6      807.31      778.59     31.04 o 
   8   6   6     1006.59      959.72     57.02 o 
   9   6   6      485.26      474.54     40.87 o 
  10   6   6      458.44      458.82     45.31 o 
  -9   7   6      739.05      682.36     50.69 o 
  -8   7   6     1151.65     1139.08     76.26 o 
  -7   7   6     1370.78     1337.38     46.24 o 
  -6   7   6      131.90      139.76     15.85 o 
  -5   7   6     1557.92     1583.15     42.20 o 
  -4   7   6      544.83      564.96     22.49 o 
  -3   7   6     2684.82     2674.18     53.85 o 
  -2   7   6     3407.98     3443.58     53.53 o 
  -1   7   6     2061.02     2091.16     34.60 o 
   0   7   6      380.49      384.23     13.45 o 
   1   7   6     2061.28     2111.21     34.30 o 
   2   7   6     3387.19     3447.27     43.72 o 
   3   7   6     2766.10     2769.69     48.38 o 
   4   7   6      496.75      503.52     23.50 o 
   5   7   6     1498.90     1520.95     43.61 o 
   6   7   6      160.50      153.23     16.73 o 
   7   7   6     1330.83     1358.99     61.67 o 
   8   7   6     1128.68     1202.53     52.82 o 
   9   7   6      705.11      640.20     48.00 o 
  -8   8   6     1136.90     1150.28     65.36 o 
  -7   8   6     1640.79     1634.21     59.70 o 
  -6   8   6      100.19      146.93     15.75 o 
  -5   8   6     1816.49     1758.57     46.71 o 
  -4   8   6     1065.62     1074.25     34.85 o 
  -3   8   6     1081.02     1090.22     32.94 o 
  -2   8   6     3795.95     3838.80     62.05 o 
  -1   8   6     2868.85     2770.73     48.30 o 
   0   8   6      935.85      993.90     23.12 o 
   1   8   6     2950.06     2838.81     44.65 o 
   2   8   6     3818.07     3801.45     60.42 o 
   3   8   6     1109.03     1070.36     37.20 o 
   4   8   6     1122.43     1149.74     37.62 o 
   5   8   6     1801.45     1771.92     49.42 o 
   6   8   6      103.97      122.78     22.25 o 
   7   8   6     1759.20     1732.11     71.77 o 
   8   8   6     1160.69     1186.44     51.43 o 
  -8   9   6      735.99      739.98     56.21 o 
  -7   9   6      535.89      558.57     48.13 o 
  -6   9   6      169.89      186.18     22.40 o 
  -5   9   6      397.43      433.31     27.99 o 
  -4   9   6     4017.48     3975.92     84.38 o 
  -3   9   6     1015.17     1031.36     34.31 o 
  -2   9   6     2610.54     2613.15     50.36 o 
  -1   9   6     1103.03     1083.13     29.17 o 
   0   9   6      529.83      523.35     18.67 o 
   1   9   6     1089.73     1104.43     35.41 o 
   2   9   6     2609.88     2554.29     83.30 o 
   3   9   6     1018.63     1012.93     48.12 o 
   4   9   6     4064.46     4117.75     96.75 o 
   5   9   6      391.28      369.29     27.41 o 
   6   9   6      186.69      220.81     24.40 o 
   7   9   6      547.42      569.35     47.44 o 
   8   9   6      734.57      743.39     48.43 o 
  -7  10   6      276.87      300.09     33.71 o 
  -6  10   6     1537.90     1514.33     61.74 o 
  -5  10   6      919.94      927.46     45.66 o 
  -4  10   6      328.31      297.20     25.61 o 
  -3  10   6       59.52       99.09     17.13 o 
  -2  10   6      760.08      739.45     29.78 o 
  -1  10   6      447.80      452.95     23.16 o 
   0  10   6     4507.87     4527.71     76.32 o 
   1  10   6      479.60      513.85     25.00 o 
   2  10   6      759.85      789.10     35.88 o 
   3  10   6       81.32      102.31     17.78 o 
   4  10   6      376.96      348.38     24.31 o 
   5  10   6      975.99      940.13     46.67 o 
   6  10   6     1445.89     1436.61     60.13 o 
   7  10   6      312.42      328.75     33.42 o 
  -5  11   6      440.59      449.07     43.00 o 
  -4  11   6      389.81      416.03     30.29 o 
  -3  11   6     1882.21     1805.46     60.02 o 
  -2  11   6      158.51      204.28     19.33 o 
  -1  11   6      753.54      776.41     41.05 o 
   0  11   6      836.76      811.01     38.60 o 
   1  11   6      766.95      776.85     44.12 o 
   2  11   6      160.12      134.72     20.28 o 
   3  11   6     1851.84     1719.82     58.37 o 
   4  11   6      373.41      344.17     31.58 o 
   5  11   6      444.52      456.67     40.42 o 
  -4  12   6      351.44      372.66     39.88 o 
  -3  12   6       64.14       50.41     17.12 o 
  -2  12   6      680.99      730.70     57.45 o 
  -1  12   6      819.19      821.08     71.98 o 
   0  12   6      448.98      401.72     38.00 o 
   1  12   6      887.76      901.62     50.24 o 
   2  12   6      635.30      656.12     43.18 o 
   3  12   6       59.29       32.94     18.67 o 
   4  12   6      372.21      363.35     40.27 o 
   1   0   7       16.14       36.32      4.02 o 
   2   0   7    29490.92    26463.52    232.07 o 
   3   0   7     4430.02     4530.45     44.80 o 
   4   0   7     7486.24     7424.94     75.62 o 
   5   0   7      456.40      483.80     12.69 o 
   6   0   7        6.19       37.88     10.02 o 
   7   0   7      697.30      679.72     19.43 o 
   8   0   7     5105.17     5113.58     79.59 o 
   9   0   7      432.09      413.42     23.87 o 
  10   0   7     1613.45     1563.25     48.96 o 
  11   0   7      237.23      273.87     64.63 o 
 -11   1   7      415.63      409.69     59.92 o 
 -10   1   7      182.08      177.87     19.77 o 
  -9   1   7       25.08       34.78     12.80 o 
  -8   1   7      126.89      137.78     13.40 o 
  -7   1   7     7026.52     7018.49     94.63 o 
  -6   1   7     4547.76     4567.31     59.74 o 
  -5   1   7     3329.81     3390.99     44.48 o 
  -4   1   7     1000.95     1033.96     16.08 o 
  -3   1   7      639.51      631.76     11.96 o 
  -2   1   7     1123.63     1153.35     21.59 o 
  -1   1   7    12679.65    12568.44    108.34 o 
   0   1   7     1675.76     1647.70     16.20 o 
   1   1   7    12482.40    12291.22    101.30 o 
   2   1   7     1048.38     1074.19     13.43 o 
   3   1   7      622.18      618.65     18.14 o 
   4   1   7     1071.30     1104.88     19.16 o 
   5   1   7     3608.49     3669.20     48.03 o 
   6   1   7     4384.39     4350.86     61.12 o 
   7   1   7     7406.81     7441.49    100.57 o 
   8   1   7      109.12      132.30     12.03 o 
   9   1   7       29.10       48.44     11.77 o 
  10   1   7      196.48      177.31     20.35 o 
  11   1   7      442.50      455.59     45.44 o 
 -11   2   7     1000.77      951.83     54.25 o 
 -10   2   7      377.16      375.94     25.60 o 
  -9   2   7     1740.48     1737.68     50.47 o 
  -8   2   7     1555.73     1619.34     42.07 o 
  -7   2   7      175.78      213.09     15.38 o 
  -6   2   7      610.89      624.40     20.68 o 
  -5   2   7     6014.46     5952.93     82.17 o 
  -4   2   7     6384.43     6592.38     79.34 o 
  -3   2   7     6374.35     6291.73     73.63 o 
  -2   2   7     3272.14     3468.66     65.31 o 
  -1   2   7     5040.60     5119.25     54.08 o 
   0   2   7     5973.81     6188.22     53.11 o 
   1   2   7     5470.11     5632.07     45.76 o 
   2   2   7     3216.64     3277.09     31.62 o 
   3   2   7     6924.87     6968.82     59.23 o 
   4   2   7     6143.71     6287.66     59.14 o 
   5   2   7     5857.72     5842.29     71.51 o 
   6   2   7      600.95      613.14     18.88 o 
   7   2   7      228.46      258.41     13.45 o 
   8   2   7     1492.12     1533.21     34.80 o 
   9   2   7     1763.62     1797.86     46.28 o 
  10   2   7      316.34      279.15     44.88 o 
  11   2   7     1021.12     1005.51     73.14 o 
 -10   3   7      288.59      328.98     27.67 o 
  -9   3   7       18.09       31.40     10.44 o 
  -8   3   7     2046.18     2061.57     53.66 o 
  -7   3   7      725.82      762.02     26.44 o 
  -6   3   7     9083.34     8941.97    134.35 o 
  -5   3   7     1218.29     1233.02     34.77 o 
  -4   3   7     2619.05     2618.47     41.63 o 
  -3   3   7      276.51      294.46     10.73 o 
  -2   3   7     3749.60     3868.06     45.16 o 
  -1   3   7     1105.88     1092.69     18.68 o 
   0   3   7    46054.68    41579.05    321.85 o 
   1   3   7     1044.93     1050.79     13.85 o 
   2   3   7     4040.84     4193.70     39.80 o 
   3   3   7      277.05      302.81     12.06 o 
   4   3   7     2663.23     2665.45     37.76 o 
   5   3   7     1216.52     1262.10     25.10 o 
   6   3   7     9166.53     9261.15    114.49 o 
   7   3   7      778.20      797.57     21.76 o 
   8   3   7     2171.75     2221.19     50.33 o 
   9   3   7       16.45       25.32      9.88 o 
  10   3   7      308.74      349.96     31.07 o 
 -10   4   7      805.88      887.71     54.18 o 
  -9   4   7      779.29      767.02     33.11 o 
  -8   4   7      962.15      993.28     35.88 o 
  -7   4   7      378.30      410.40     20.86 o 
  -6   4   7      420.21      451.77     20.18 o 
  -5   4   7     2946.95     2945.41     55.92 o 
  -4   4   7     7008.13     6981.22     96.08 o 
  -3   4   7     3415.35     3533.66     48.69 o 
  -2   4   7     2381.87     2379.89     45.22 o 
  -1   4   7     3632.93     3713.26     43.90 o 
   0   4   7     1395.24     1429.71     21.31 o 
   1   4   7     3482.60     3547.50     41.63 o 
   2   4   7     2339.17     2320.57     26.29 o 
   3   4   7     3080.42     3099.50     41.26 o 
   4   4   7     7183.67     7248.76     81.91 o 
   5   4   7     3070.32     3028.83     44.43 o 
   6   4   7      423.82      413.64     14.55 o 
   7   4   7      344.16      356.93     17.29 o 
   8   4   7     1004.04     1023.84     37.86 o 
   9   4   7      812.44      783.29     43.24 o 
  10   4   7      853.96      898.52     49.04 o 
 -10   5   7       38.87       62.20     25.24 o 
  -9   5   7       28.64       31.58     19.85 o 
  -8   5   7      590.11      587.42     29.24 o 
  -7   5   7     3052.14     3018.89     67.77 o 
  -6   5   7     2537.27     2571.28     56.59 o 
  -5   5   7     7439.43     7628.46    119.61 o 
  -4   5   7       48.73       78.26     12.54 o 
  -3   5   7      367.27      378.39     14.27 o 
  -2   5   7     1309.17     1354.86     25.85 o 
  -1   5   7     9917.61     9974.63    110.23 o 
   0   5   7     4354.20     4446.37     52.76 o 
   1   5   7    10219.52    10435.76    101.72 o 
   2   5   7     1361.15     1424.29     19.75 o 
   3   5   7      349.00      348.60     11.25 o 
   4   5   7       41.92       54.82      8.39 o 
   5   5   7     7434.17     7342.74    108.15 o 
   6   5   7     2592.85     2597.84     51.46 o 
   7   5   7     2925.83     2948.46     71.95 o 
   8   5   7      605.36      648.02     29.74 o 
   9   5   7       31.03       57.15     17.58 o 
  10   5   7       44.41       66.60     17.80 o 
  -9   6   7      439.04      452.97     41.66 o 
  -8   6   7     1561.53     1555.93     51.30 o 
  -7   6   7       59.88       65.76     13.20 o 
  -6   6   7       82.82      105.56     20.43 o 
  -5   6   7       10.01       26.75      8.71 o 
  -4   6   7     5262.63     5178.71     85.77 o 
  -3   6   7     3092.37     3088.55     55.37 o 
  -2   6   7    11406.09    11374.24    132.76 o 
  -1   6   7      160.20      161.68     12.23 o 
   0   6   7        2.35        6.92      6.59 o 
   1   6   7      167.88      165.71      9.39 o 
   2   6   7    11453.56    11476.69    116.25 o 
   3   6   7     3046.53     2983.42     42.49 o 
   4   6   7     5166.51     5125.34     78.99 o 
   5   6   7        5.05       10.07      6.73 o 
   6   6   7       76.71      112.12     16.09 o 
   7   6   7       49.54       82.35     21.86 o 
   8   6   7     1575.88     1549.31     65.51 o 
   9   6   7      441.61      520.85     44.27 o 
  -9   7   7      223.02      238.52     37.22 o 
  -8   7   7      905.08      858.92     45.15 o 
  -7   7   7     1039.78     1018.51     39.34 o 
  -6   7   7     1690.32     1651.86     48.79 o 
  -5   7   7      885.27      887.09     31.45 o 
  -4   7   7     1155.90     1156.86     33.06 o 
  -3   7   7     1700.57     1655.11     39.71 o 
  -2   7   7     3820.38     3855.79     60.58 o 
  -1   7   7     2950.50     2977.31     49.06 o 
   0   7   7      377.90      371.84     13.84 o 
   1   7   7     2882.30     2957.82     43.07 o 
   2   7   7     3887.41     3918.69     50.74 o 
   3   7   7     1703.84     1661.71     35.93 o 
   4   7   7     1110.91     1089.93     27.24 o 
   5   7   7      849.18      849.49     32.36 o 
   6   7   7     1823.99     1811.13     51.08 o 
   7   7   7     1046.52     1085.20     77.78 o 
   8   7   7      946.38      924.86     52.05 o 
   9   7   7      228.51      189.51     26.80 o 
  -8   8   7       54.99      147.44     61.24 o 
  -7   8   7      107.87      149.03     22.00 o 
  -6   8   7       96.19      157.04     25.43 o 
  -5   8   7     1158.90     1170.01     37.28 o 
  -4   8   7      382.62      418.10     21.76 o 
  -3   8   7     7549.33     7326.20    122.65 o 
  -2   8   7       23.39       32.44      9.54 o 
  -1   8   7      695.08      677.86     21.10 o 
   0   8   7      346.46      325.18     14.24 o 
   1   8   7      753.88      746.89     18.86 o 
   2   8   7       22.95       57.37     15.36 o 
   3   8   7     7641.17     7358.96    113.13 o 
   4   8   7      370.28      358.19     22.20 o 
   5   8   7     1077.99     1098.98     40.83 o 
   6   8   7       95.62       93.42     21.57 o 
   7   8   7      106.31      181.79     25.08 o 
   8   8   7       53.73       64.70     18.79 o 
  -7   9   7      506.09      426.36     43.86 o 
  -6   9   7     1334.50     1297.98     52.53 o 
  -5   9   7     1596.50     1614.26     50.75 o 
  -4   9   7     1050.73     1022.69     35.04 o 
  -3   9   7       93.80      110.13     14.11 o 
  -2   9   7     2608.05     2583.52     50.42 o 
  -1   9   7     2590.35     2612.46     49.33 o 
   0   9   7     3346.10     3463.99     59.31 o 
   1   9   7     2491.91     2534.55     51.00 o 
   2   9   7     2662.92     2595.67     60.80 o 
   3   9   7       92.73      120.49     20.21 o 
   4   9   7     1091.64     1063.52     42.02 o 
   5   9   7     1639.61     1676.35     60.81 o 
   6   9   7     1469.71     1522.36     62.67 o 
   7   9   7      560.25      585.64     40.60 o 
  -6  10   7      107.54      125.50     27.71 o 
  -5  10   7       41.48       66.16     18.08 o 
  -4  10   7     2454.33     2393.71     72.26 o 
  -3  10   7     1210.05     1088.75     53.02 o 
  -2  10   7     1466.83     1397.41     38.89 o 
  -1  10   7      343.43      347.87     26.94 o 
   0  10   7      242.78      253.72     18.65 o 
   1  10   7      311.25      318.65     26.07 o 
   2  10   7     1518.36     1565.62     60.60 o 
   3  10   7     1142.39     1131.63     43.17 o 
   4  10   7     2411.69     2367.42     71.29 o 
   5  10   7       54.69       61.55     17.92 o 
   6  10   7      104.81      103.43     25.58 o 
  -5  11   7     1792.30     1751.21     84.43 o 
  -4  11   7      112.05      153.22     21.62 o 
  -3  11   7       42.95       74.11     18.80 o 
  -2  11   7      273.76      279.74     22.36 o 
  -1  11   7     2412.14     2302.13     64.43 o 
   0  11   7      185.51      267.20     62.43 o 
   1  11   7     2374.10     2401.47     76.30 o 
   2  11   7      267.21      261.58     24.40 o 
   3  11   7       41.79       65.95     23.21 o 
   4  11   7      112.14      127.20     27.02 o 
   5  11   7     1795.70     1822.17     72.15 o 
  -3  12   7      759.57      724.43     45.87 o 
  -2  12   7      734.33      669.62     60.01 o 
  -1  12   7      615.87      624.84     61.42 o 
   0  12   7       42.56       60.92     18.98 o 
   1  12   7      602.16      609.26     39.61 o 
   2  12   7      702.87      719.22     52.21 o 
   3  12   7      735.46      718.75     57.88 o 
   0   0   8     3523.91     3402.80     40.33 o 
   1   0   8        2.50        1.67      4.66 o 
   2   0   8    14222.39    13736.33    137.62 o 
   3   0   8     8496.50     8561.95     78.80 o 
   4   0   8     2409.92     2514.63     32.98 o 
   5   0   8       94.21      118.20      9.91 o 
   6   0   8     4868.07     5018.52     69.97 o 
   7   0   8     1934.10     1912.44     37.82 o 
   8   0   8     1600.18     1626.34     35.77 o 
   9   0   8     1054.97     1078.43     37.49 o 
  10   0   8      104.63       94.10     17.10 o 
  11   0   8        2.76       -0.39     19.80 o 
 -11   1   8      155.77      157.07     25.03 o 
 -10   1   8     1176.71     1226.00     47.55 o 
  -9   1   8     3050.41     3040.13     71.55 o 
  -8   1   8      405.52      389.26     30.95 o 
  -7   1   8     1646.02     1695.29     37.49 o 
  -6   1   8     1445.16     1467.57     27.23 o 
  -5   1   8      773.77      783.90     16.57 o 
  -4   1   8     4265.12     4200.75     47.08 o 
  -3   1   8    26372.47    25051.67    294.92 o 
  -2   1   8     9521.38     9509.55    116.08 o 
  -1   1   8     6990.81     7246.71     68.28 o 
   0   1   8     8281.51     8316.17     64.15 o 
   1   1   8     6833.59     6931.92     79.66 o 
   2   1   8     9648.11     9697.17     77.57 o 
   3   1   8    26568.87    25138.08    193.50 o 
   4   1   8     4148.44     4185.84     50.48 o 
   5   1   8      732.43      754.66     18.05 o 
   6   1   8     1495.75     1487.27     29.33 o 
   7   1   8     1676.79     1709.99     36.27 o 
   8   1   8      426.62      420.54     18.01 o 
   9   1   8     3008.89     2946.84     59.72 o 
  10   1   8     1153.47     1172.53     53.41 o 
  11   1   8      174.63      149.14     55.08 o 
 -10   2   8      515.93      537.87     35.18 o 
  -9   2   8      628.36      591.94     28.01 o 
  -8   2   8      703.44      691.66     27.81 o 
  -7   2   8     2807.68     2737.91     56.35 o 
  -6   2   8      107.62      124.60     10.75 o 
  -5   2   8     4515.80     4576.77     67.68 o 
  -4   2   8     1625.15     1576.61     41.87 o 
  -3   2   8     2186.90     2207.17     28.05 o 
  -2   2   8      707.90      732.45     21.88 o 
  -1   2   8    12399.58    12301.06    115.85 o 
   0   2   8      774.66      821.95     12.20 o 
   1   2   8    12277.11    12262.21    105.16 o 
   2   2   8      613.67      645.06     11.24 o 
   3   2   8     2232.64     2230.97     25.93 o 
   4   2   8     1746.44     1740.40     23.04 o 
   5   2   8     4398.53     4534.72     51.50 o 
   6   2   8       70.36       98.88      9.67 o 
   7   2   8     2949.21     2854.91     48.61 o 
   8   2   8      641.02      629.77     22.60 o 
   9   2   8      639.43      599.50     26.24 o 
  10   2   8      519.09      520.97     36.30 o 
 -10   3   8     2081.77     2117.21     71.52 o 
  -9   3   8      148.87      158.33     20.73 o 
  -8   3   8     1204.84     1153.73     37.06 o 
  -7   3   8     1228.97     1159.21     34.35 o 
  -6   3   8      485.68      469.69     19.55 o 
  -5   3   8     1669.14     1730.28     36.27 o 
  -4   3   8     4230.96     4243.10     64.00 o 
  -3   3   8     2505.95     2530.43     39.75 o 
  -2   3   8      290.54      288.70      8.21 o 
  -1   3   8     3173.75     3253.80     42.01 o 
   0   3   8     1900.06     1898.98     47.97 o 
   1   3   8     3185.08     3331.22     33.07 o 
   2   3   8      318.02      329.17      9.25 o 
   3   3   8     2550.47     2638.43     30.04 o 
   4   3   8     4290.58     4331.80     45.05 o 
   5   3   8     1810.40     1836.68     32.79 o 
   6   3   8      491.59      503.28     20.48 o 
   7   3   8     1246.09     1195.99     27.32 o 
   8   3   8     1305.54     1275.87     36.51 o 
   9   3   8      163.48      156.10     15.89 o 
  10   3   8     2097.60     2154.15    109.92 o 
 -10   4   8      601.14      577.28     38.80 o 
  -9   4   8      308.18      304.18     30.95 o 
  -8   4   8      213.90      229.19     18.05 o 
  -7   4   8      530.21      551.35     24.58 o 
  -6   4   8     2709.04     2670.01     54.16 o 
  -5   4   8     5585.21     5764.11     89.34 o 
  -4   4   8     1668.07     1685.03     32.39 o 
  -3   4   8     3165.61     3087.34     46.04 o 
  -2   4   8      103.52      122.14      9.50 o 
  -1   4   8     7012.24     6920.60     84.24 o 
   0   4   8    14232.82    14497.68    137.96 o 
   1   4   8     7455.29     7524.80     90.75 o 
   2   4   8       52.71       46.80      7.01 o 
   3   4   8     3240.56     3298.71     35.86 o 
   4   4   8     1634.56     1574.96     27.97 o 
   5   4   8     5610.44     5669.34     76.14 o 
   6   4   8     2756.49     2673.85     44.28 o 
   7   4   8      576.96      616.21     23.19 o 
   8   4   8      235.30      236.32     18.81 o 
   9   4   8      343.97      371.88     26.81 o 
  10   4   8      586.51      616.90     75.19 o 
 -10   5   8      530.25      510.67     49.11 o 
  -9   5   8     2090.64     2117.95     70.90 o 
  -8   5   8      209.03      243.40     19.67 o 
  -7   5   8     2139.60     2142.31     53.95 o 
  -6   5   8     2591.52     2480.64     87.52 o 
  -5   5   8      937.46      949.94     28.52 o 
  -4   5   8      903.15      960.83     25.66 o 
  -3   5   8     9167.22     9044.25    117.55 o 
  -2   5   8     1365.06     1381.80     27.58 o 
  -1   5   8     4375.24     4356.16     57.44 o 
   0   5   8    10583.53    10606.06    112.82 o 
   1   5   8     4314.94     4203.20     50.90 o 
   2   5   8     1333.69     1329.87     20.55 o 
   3   5   8     8902.32     8877.64    102.24 o 
   4   5   8      905.42      921.93     20.16 o 
   5   5   8      935.61      936.40     27.10 o 
   6   5   8     2483.64     2415.98     50.73 o 
   7   5   8     2134.51     2110.74     59.81 o 
   8   5   8      176.02      166.01     19.52 o 
   9   5   8     2099.81     2160.45     87.40 o 
  10   5   8      518.23      467.29     54.62 o 
  -9   6   8      275.60      274.37     28.90 o 
  -8   6   8      726.62      685.78     39.77 o 
  -7   6   8     1550.92     1571.74     46.44 o 
  -6   6   8     4212.04     4151.03     83.62 o 
  -5   6   8      433.89      461.84     22.78 o 
  -4   6   8      477.39      482.34     19.33 o 
  -3   6   8      724.53      694.01     23.22 o 
  -2   6   8     2689.17     2738.81     48.15 o 
  -1   6   8        4.99       31.42     14.21 o 
   0   6   8     8533.49     8561.22    100.09 o 
   1   6   8        3.28        4.21      5.30 o 
   2   6   8     2603.54     2646.79     36.60 o 
   3   6   8      730.55      754.35     17.75 o 
   4   6   8      442.40      447.91     18.55 o 
   5   6   8      522.70      542.89     18.88 o 
   6   6   8     4117.96     4064.79     91.68 o 
   7   6   8     1519.38     1604.04     51.89 o 
   8   6   8      709.21      708.96     48.90 o 
   9   6   8      275.10      293.58     52.71 o 
  -9   7   8      698.41      707.85     47.88 o 
  -8   7   8      642.60      676.15     40.46 o 
  -7   7   8      595.80      652.81     35.52 o 
  -6   7   8      491.18      461.34     26.58 o 
  -5   7   8      624.70      624.72     24.89 o 
  -4   7   8     2331.00     2257.53     50.69 o 
  -3   7   8     2623.96     2723.67     56.08 o 
  -2   7   8     4780.23     4693.90     71.08 o 
  -1   7   8      807.83      822.05     22.16 o 
   0   7   8      171.37      206.97     11.68 o 
   1   7   8      839.53      846.31     19.69 o 
   2   7   8     4681.20     4627.34     61.94 o 
   3   7   8     2676.82     2716.85     53.66 o 
   4   7   8     2398.57     2290.14     45.03 o 
   5   7   8      532.71      517.69     29.19 o 
   6   7   8      515.14      492.65     26.96 o 
   7   7   8      620.94      584.53     41.23 o 
   8   7   8      642.45      659.90     47.20 o 
   9   7   8      668.46      675.00     52.01 o 
  -8   8   8       77.96       83.91     47.61 o 
  -7   8   8     2923.84     2945.13     92.16 o 
  -6   8   8      304.08      319.53     22.32 o 
  -5   8   8      543.86      536.69     30.90 o 
  -4   8   8      271.87      256.53     18.64 o 
  -3   8   8       21.78       65.57     11.11 o 
  -2   8   8      537.79      527.72     20.13 o 
  -1   8   8     3294.31     3341.90     56.86 o 
   0   8   8      868.54      823.14     22.13 o 
   1   8   8     3204.25     3244.47     51.53 o 
   2   8   8      631.33      636.21     27.32 o 
   3   8   8       18.91       35.92     10.28 o 
   4   8   8      271.13      262.32     19.99 o 
   5   8   8      564.08      564.70     30.16 o 
   6   8   8      291.39      303.88     26.63 o 
   7   8   8     2997.10     2900.51     99.81 o 
   8   8   8       76.05       89.47     21.89 o 
  -7   9   8      546.13      505.66     44.51 o 
  -6   9   8      375.45      335.08     29.57 o 
  -5   9   8      571.38      579.03     27.59 o 
  -4   9   8      813.97      908.60     32.66 o 
  -3   9   8      473.91      473.20     25.51 o 
  -2   9   8      953.64      943.68     28.68 o 
  -1   9   8      716.88      710.11     24.41 o 
   0   9   8      709.05      690.25     22.16 o 
   1   9   8      760.56      753.55     24.79 o 
   2   9   8      861.87      839.23     31.85 o 
   3   9   8      532.43      601.72     38.70 o 
   4   9   8      847.41      833.75     40.45 o 
   5   9   8      577.70      577.66     31.97 o 
   6   9   8      411.29      438.86     34.78 o 
   7   9   8      551.67      515.72     45.45 o 
  -6  10   8     1670.55     1733.53     79.19 o 
  -5  10   8      387.60      317.36     40.16 o 
  -4  10   8     1090.24      982.49     40.28 o 
  -3  10   8      919.03      880.00     35.10 o 
  -2  10   8      170.08      136.37     16.43 o 
  -1  10   8      961.91      957.95     37.41 o 
   0  10   8     4891.27     4888.00     96.26 o 
   1  10   8     1007.93     1026.41     35.90 o 
   2  10   8      141.74      188.77     19.91 o 
   3  10   8      955.93      971.43     40.57 o 
   4  10   8     1082.33     1019.60     46.13 o 
   5  10   8      376.19      410.38     68.72 o 
   6  10   8     1628.84     1548.60     67.66 o 
  -5  11   8      336.40      353.00     36.21 o 
  -4  11   8      138.15      145.30     25.51 o 
  -3  11   8     1057.80     1059.79     48.61 o 
  -2  11   8      103.52       92.68     19.00 o 
  -1  11   8      403.22      362.89     27.52 o 
   0  11   8     1183.03     1161.33     55.03 o 
   1  11   8      404.17      425.03     33.15 o 
   2  11   8      118.77      143.11     16.37 o 
   3  11   8      943.49      950.55     38.94 o 
   4  11   8      128.72      131.67     21.98 o 
   5  11   8      322.91      318.23     32.80 o 
  -3  12   8       97.56      127.83     68.03 o 
  -2  12   8      140.79      221.34     46.15 o 
  -1  12   8       33.97       25.57     23.39 o 
   0  12   8     1798.20     1797.23     83.98 o 
   1  12   8       35.59       56.43     17.34 o 
   2  12   8      118.94      124.60     24.72 o 
   3  12   8      113.19      153.89     32.23 o 
   1   0   9    14896.46    14362.75    147.06 o 
   2   0   9    22278.67    21519.78    293.41 o 
   3   0   9      110.79      121.30     11.84 o 
   4   0   9     4654.02     4736.47     54.71 o 
   5   0   9     2790.43     2831.76     42.02 o 
   6   0   9      248.71      269.89     19.24 o 
   7   0   9     4588.32     4866.92     75.46 o 
   8   0   9     2740.09     2712.01     59.96 o 
   9   0   9      138.95      119.81     18.71 o 
  10   0   9      319.66      295.22     25.22 o 
 -10   1   9      279.07      302.08     26.27 o 
  -9   1   9      215.46      198.06     34.72 o 
  -8   1   9     4182.38     4124.11     83.75 o 
  -7   1   9     2223.93     2335.49     49.06 o 
  -6   1   9     1676.39     1690.03     30.73 o 
  -5   1   9     4321.94     4293.59     53.39 o 
  -4   1   9     3160.08     3032.25     42.07 o 
  -3   1   9     1114.44     1137.80     27.36 o 
  -2   1   9    16084.80    15829.80    188.73 o 
  -1   1   9     4952.97     5190.45     71.36 o 
   0   1   9     4025.51     4137.22     37.61 o 
   1   1   9     4701.94     4883.58     57.51 o 
   2   1   9    16348.89    16204.19    126.65 o 
   3   1   9     1100.00     1094.54     25.85 o 
   4   1   9     3263.09     3267.65     37.57 o 
   5   1   9     4086.65     4124.47     58.32 o 
   6   1   9     1636.86     1654.98     33.06 o 
   7   1   9     2151.88     2244.79     42.90 o 
   8   1   9     4145.89     4141.89     72.28 o 
   9   1   9      225.50      239.78     18.18 o 
  10   1   9      308.38      319.20     29.92 o 
 -10   2   9      138.06      154.14     22.23 o 
  -9   2   9     1153.30     1040.08     42.55 o 
  -8   2   9     1247.01     1272.34     38.12 o 
  -7   2   9      466.95      463.47     21.32 o 
  -6   2   9     4777.70     4816.80     97.12 o 
  -5   2   9      761.24      759.68     23.47 o 
  -4   2   9     1286.56     1291.57     26.93 o 
  -3   2   9      801.45      764.19     24.39 o 
  -2   2   9     1162.63     1053.66     62.68 o 
  -1   2   9      760.48      788.13     14.22 o 
   0   2   9     6820.90     6858.67     63.56 o 
   1   2   9      608.77      614.67     14.87 o 
   2   2   9     1108.87     1103.51     17.83 o 
   3   2   9      903.99      882.62     15.87 o 
   4   2   9     1335.78     1394.33     20.80 o 
   5   2   9      742.88      753.78     15.71 o 
   6   2   9     4990.47     5132.59     75.15 o 
   7   2   9      434.31      462.93     17.74 o 
   8   2   9     1359.42     1371.61     41.44 o 
   9   2   9     1081.34     1048.10     35.49 o 
  10   2   9      153.75      132.55     31.38 o 
 -10   3   9      249.28      240.85     25.89 o 
  -9   3   9     1433.43     1464.56     53.84 o 
  -8   3   9      477.83      488.11     29.18 o 
  -7   3   9       84.59       90.25     10.68 o 
  -6   3   9      916.97      899.73     25.78 o 
  -5   3   9     1732.15     1722.50     34.22 o 
  -4   3   9      546.12      527.41     16.32 o 
  -3   3   9      382.45      372.06     14.23 o 
  -2   3   9       27.50       61.81     17.42 o 
  -1   3   9     3746.17     3891.71     49.96 o 
   0   3   9     3211.77     3263.39     38.57 o 
   1   3   9     3641.12     3857.42     38.94 o 
   2   3   9       34.17       58.93      6.16 o 
   3   3   9      343.38      355.78     10.28 o 
   4   3   9      524.78      523.99     13.98 o 
   5   3   9     1629.70     1631.17     33.22 o 
   6   3   9     1035.54     1031.77     25.23 o 
   7   3   9       58.05       77.54     10.09 o 
   8   3   9      456.77      458.76     23.42 o 
   9   3   9     1408.21     1425.55     50.27 o 
  10   3   9      229.92      217.51     60.68 o 
 -10   4   9      236.21      244.10     28.63 o 
  -9   4   9      569.64      578.91     37.19 o 
  -8   4   9     2153.30     2088.62     64.91 o 
  -7   4   9      671.50      645.05     38.04 o 
  -6   4   9     3798.73     3766.86     69.10 o 
  -5   4   9     5469.64     5726.48    140.05 o 
  -4   4   9     1305.86     1316.08     27.65 o 
  -3   4   9      536.51      526.18     15.10 o 
  -2   4   9     1962.69     1976.86     41.29 o 
  -1   4   9     2333.47     2393.52     39.21 o 
   0   4   9     6968.44     6978.27     76.42 o 
   1   4   9     2271.32     2313.43     29.21 o 
   2   4   9     1917.08     1991.34     23.54 o 
   3   4   9      500.45      537.32     11.50 o 
   4   4   9     1291.76     1299.33     26.03 o 
   5   4   9     5540.91     5598.75     79.07 o 
   6   4   9     3565.42     3549.98     58.74 o 
   7   4   9      609.09      585.78     22.82 o 
   8   4   9     2041.55     1982.92     50.68 o 
   9   4   9      628.32      630.48     34.30 o 
  10   4   9      241.93      297.70     52.58 o 
  -9   5   9        2.39       -0.41     11.08 o 
  -8   5   9     1445.50     1437.04     55.16 o 
  -7   5   9     1076.48     1034.86     42.27 o 
  -6   5   9     1080.17     1101.04     40.69 o 
  -5   5   9     4490.12     4479.62     80.03 o 
  -4   5   9     4797.82     4790.88     77.61 o 
  -3   5   9      176.75      201.46     16.95 o 
  -2   5   9     5054.01     5295.57     87.70 o 
  -1   5   9     4707.50     4720.37     63.78 o 
   0   5   9     4712.00     4723.37     60.81 o 
   1   5   9     4677.45     4717.49     57.68 o 
   2   5   9     4859.70     5114.87     59.18 o 
   3   5   9      199.95      222.89     11.30 o 
   4   5   9     4788.83     4830.36     68.54 o 
   5   5   9     4632.11     4566.32     67.30 o 
   6   5   9     1106.15     1138.85     32.86 o 
   7   5   9     1039.08     1021.42     39.75 o 
   8   5   9     1430.06     1424.38     49.83 o 
   9   5   9        4.68        2.51     11.24 o 
  -9   6   9      179.20      201.69     38.41 o 
  -8   6   9     1352.96     1316.43     55.50 o 
  -7   6   9     1167.63     1221.26     50.07 o 
  -6   6   9       88.60      100.76     13.29 o 
  -5   6   9     1674.25     1628.43     39.80 o 
  -4   6   9     2230.07     2191.67     48.50 o 
  -3   6   9      283.67      315.45     34.43 o 
  -2   6   9     5434.84     5430.17     98.88 o 
  -1   6   9     4250.27     4222.73     62.65 o 
   0   6   9       95.48      121.59      9.73 o 
   1   6   9     4165.13     4113.96     55.93 o 
   2   6   9     5456.77     5518.02    108.84 o 
   3   6   9      251.96      261.89     13.69 o 
   4   6   9     2203.08     2212.42     46.23 o 
   5   6   9     1586.18     1573.03     37.91 o 
   6   6   9       69.27      104.26     15.62 o 
   7   6   9     1107.09     1123.75     43.11 o 
   8   6   9     1276.67     1229.28     64.00 o 
   9   6   9      181.05      174.02     29.83 o 
  -8   7   9      953.91     1026.73     71.13 o 
  -7   7   9      497.80      415.26     32.38 o 
  -6   7   9      424.22      424.62     30.14 o 
  -5   7   9      434.89      436.50     21.30 o 
  -4   7   9     1436.45     1441.73     38.86 o 
  -3   7   9     3732.78     3730.75     69.22 o 
  -2   7   9     4905.93     4919.16     96.64 o 
  -1   7   9     1097.67     1101.32     26.89 o 
   0   7   9       88.93      114.01     11.69 o 
   1   7   9      940.54      939.73     22.20 o 
   2   7   9     4938.21     5044.53     60.87 o 
   3   7   9     3651.89     3585.84     66.62 o 
   4   7   9     1566.34     1562.88     37.59 o 
   5   7   9      447.27      481.10     26.46 o 
   6   7   9      407.28      433.86     28.36 o 
   7   7   9      492.61      515.71     32.07 o 
   8   7   9      970.96     1056.29     60.06 o 
  -8   8   9      857.58      854.38     48.35 o 
  -7   8   9       68.35       94.58     29.24 o 
  -6   8   9      828.73      814.28     40.12 o 
  -5   8   9      745.04      685.77     30.46 o 
  -4   8   9      371.42      403.18     22.30 o 
  -3   8   9     1624.99     1666.12     44.06 o 
  -2   8   9     1765.71     1721.78     48.25 o 
  -1   8   9     1068.41     1042.24     27.87 o 
   0   8   9      761.07      773.82     22.36 o 
   1   8   9      990.89      976.14     24.16 o 
   2   8   9     1735.25     1686.56     43.57 o 
   3   8   9     1746.74     1745.64     41.10 o 
   4   8   9      373.83      383.91     24.74 o 
   5   8   9      783.42      758.80     35.73 o 
   6   8   9      845.46      824.57     38.83 o 
   7   8   9       55.41       69.61     21.06 o 
   8   8   9      849.62      886.23     62.22 o 
  -7   9   9       64.42      109.27     21.62 o 
  -6   9   9      448.35      450.81     30.28 o 
  -5   9   9      467.68      493.19     53.66 o 
  -4   9   9      765.25      784.06     32.14 o 
  -3   9   9     2165.08     2108.58     53.92 o 
  -2   9   9      864.61      845.05     28.64 o 
  -1   9   9     1181.28     1166.06     31.58 o 
   0   9   9      599.85      601.73     21.92 o 
   1   9   9     1232.84     1216.23     32.09 o 
   2   9   9      848.83      834.80     28.87 o 
   3   9   9     2178.37     2115.82     60.59 o 
   4   9   9      779.27      765.42     36.08 o 
   5   9   9      418.06      407.65     28.82 o 
   6   9   9      450.45      429.84     37.70 o 
   7   9   9       74.24       82.69     24.56 o 
  -6  10   9       93.37       76.00     18.50 o 
  -5  10   9     1583.32     1521.37     60.48 o 
  -4  10   9     1090.81     1072.55     45.46 o 
  -3  10   9      134.72      130.52     19.82 o 
  -2  10   9      662.17      686.40     28.16 o 
  -1  10   9     1372.52     1423.21     38.49 o 
   0  10   9      132.77      150.00     25.33 o 
   1  10   9     1390.26     1329.89     46.62 o 
   2  10   9      671.38      702.51     37.21 o 
   3  10   9      138.42      153.30     20.16 o 
   4  10   9     1035.55     1027.81     45.88 o 
   5  10   9     1608.02     1619.85     87.40 o 
   6  10   9       79.56       45.94     24.52 o 
  -4  11   9      788.44      804.18     50.48 o 
  -3  11   9       78.95      103.40     17.39 o 
  -2  11   9      579.10      655.80     31.82 o 
  -1  11   9      927.00      958.46     43.02 o 
   0  11   9      156.00      183.16     27.71 o 
   1  11   9      948.73      970.93     58.44 o 
   2  11   9      517.27      466.60     35.49 o 
   3  11   9       77.55       99.86     48.25 o 
   4  11   9      850.05      794.85     52.64 o 
  -2  12   9      340.22      392.02     62.61 o 
  -1  12   9      686.75      612.25     61.83 o 
   0  12   9      221.12      298.07     36.12 o 
   1  12   9      700.69      726.32     51.74 o 
   2  12   9      382.44      353.01     37.90 o 
   0   0  10    14651.84    15143.09    203.80 o 
   1   0  10      624.09      651.83     21.20 o 
   2   0  10     1425.08     1456.42     27.84 o 
   3   0  10    37578.43    34807.49    369.02 o 
   4   0  10      341.28      348.91     19.11 o 
   5   0  10     3929.10     4011.07     55.35 o 
   6   0  10     3380.54     3347.72     52.92 o 
   7   0  10     1555.30     1630.74     34.96 o 
   8   0  10       64.42       97.58     23.84 o 
   9   0  10     2138.45     2110.02     66.42 o 
  10   0  10      127.56      154.85     23.96 o 
 -10   1  10      227.92      178.28     23.71 o 
  -9   1  10      454.14      469.09     29.66 o 
  -8   1  10     2207.01     2110.08     59.82 o 
  -7   1  10     1851.85     1853.13     54.22 o 
  -6   1  10     3368.48     3263.67     50.30 o 
  -5   1  10      766.59      746.64     20.37 o 
  -4   1  10     1010.18      986.19     31.79 o 
  -3   1  10      637.75      590.17     27.09 o 
  -2   1  10     3574.76     3472.03     57.89 o 
  -1   1  10     7231.12     7142.35     65.44 o 
   0   1  10     5711.38     6061.14     54.07 o 
   1   1  10     7346.58     7295.30     84.17 o 
   2   1  10     3654.79     3583.88     39.28 o 
   3   1  10      660.58      651.75     12.92 o 
   4   1  10     1019.91     1038.32     18.43 o 
   5   1  10      684.73      689.75     22.19 o 
   6   1  10     3564.72     3558.72     54.70 o 
   7   1  10     1921.67     1915.54     39.13 o 
   8   1  10     2326.04     2333.57     47.93 o 
   9   1  10      418.79      429.87     38.82 o 
  10   1  10      236.86      259.64     33.26 o 
 -10   2  10     1778.07     1836.06     65.57 o 
  -9   2  10      603.68      578.42     34.86 o 
  -8   2  10      382.42      384.03     26.82 o 
  -7   2  10      327.25      352.31     23.81 o 
  -6   2  10      575.31      535.36     31.39 o 
  -5   2  10      876.42      839.06     30.17 o 
  -4   2  10     6751.88     6721.80    115.95 o 
  -3   2  10     4362.72     4471.38     74.34 o 
  -2   2  10     4159.86     4099.62     66.33 o 
  -1   2  10      784.53      820.04     15.59 o 
   0   2  10     1005.19     1000.15     20.29 o 
   1   2  10      811.31      867.47     18.69 o 
   2   2  10     4421.32     4442.30     46.83 o 
   3   2  10     4364.75     4426.77     48.81 o 
   4   2  10     6708.01     6817.99     73.17 o 
   5   2  10      842.01      836.50     17.97 o 
   6   2  10      553.19      551.39     23.79 o 
   7   2  10      315.82      309.17     15.81 o 
   8   2  10      428.40      411.01     19.44 o 
   9   2  10      611.12      580.25     31.26 o 
  10   2  10     1781.28     1705.44     95.33 o 
 -10   3  10      137.81      155.36     22.03 o 
  -9   3  10       76.48      101.54     22.32 o 
  -8   3  10       13.89        7.35     13.91 o 
  -7   3  10     3028.74     2927.26     73.72 o 
  -6   3  10     1050.44     1024.75     37.70 o 
  -5   3  10     8711.83     8820.08    156.92 o 
  -4   3  10      777.02      821.76     39.13 o 
  -3   3  10      503.86      485.10     20.77 o 
  -2   3  10      144.54      164.76     11.72 o 
  -1   3  10     5514.49     5629.41     70.49 o 
   0   3  10     2256.06     2187.55     31.63 o 
   1   3  10     5640.65     5697.21     57.28 o 
   2   3  10      117.43      126.22      7.27 o 
   3   3  10      486.82      512.92     12.47 o 
   4   3  10      777.84      780.60     16.46 o 
   5   3  10     8557.63     8545.23    112.97 o 
   6   3  10     1036.50     1019.28     25.89 o 
   7   3  10     2995.99     2880.29     53.95 o 
   8   3  10       23.32       27.92      9.75 o 
   9   3  10       66.29       71.06     20.56 o 
  10   3  10      140.57      168.21     44.98 o 
 -10   4  10     1370.64     1328.35     59.88 o 
  -9   4  10     1244.40     1301.97     56.89 o 
  -8   4  10      187.91      141.89     23.22 o 
  -7   4  10      468.52      503.39     27.59 o 
  -6   4  10      197.34      286.54     44.28 o 
  -5   4  10      307.52      332.08     33.51 o 
  -4   4  10     4362.48     4274.91     86.49 o 
  -3   4  10     1364.95     1353.45     36.41 o 
  -2   4  10      904.47      910.49     29.75 o 
  -1   4  10     4217.98     4205.05     61.00 o 
   0   4  10     4038.63     4188.30     52.91 o 
   1   4  10     4299.58     4400.06     48.88 o 
   2   4  10     1086.56     1068.49     17.04 o 
   3   4  10     1269.89     1306.49     21.56 o 
   4   4  10     4212.38     4235.93     61.88 o 
   5   4  10      254.57      261.21     15.01 o 
   6   4  10      191.77      201.89     14.29 o 
   7   4  10      446.62      450.86     33.13 o 
   8   4  10      217.01      215.08     17.36 o 
   9   4  10     1202.98     1189.03     57.43 o 
  10   4  10     1333.81     1287.77    112.96 o 
  -9   5  10      200.19      209.78     26.55 o 
  -8   5  10      711.75      739.89     43.03 o 
  -7   5  10      212.64      225.40     23.25 o 
  -6   5  10     3755.92     3788.96     96.02 o 
  -5   5  10      607.10      614.86     30.45 o 
  -4   5  10     1116.22     1123.15     28.72 o 
  -3   5  10     2015.12     2035.90     39.18 o 
  -2   5  10     1138.74     1132.86     34.56 o 
  -1   5  10     5353.35     5411.66     79.43 o 
   0   5  10     8319.31     8287.92     98.03 o 
   1   5  10     5480.68     5523.36     67.61 o 
   2   5  10     1208.70     1237.89     19.71 o 
   3   5  10     1974.90     1941.65     28.84 o 
   4   5  10     1145.44     1193.74     27.02 o 
   5   5  10      600.15      593.22     19.04 o 
   6   5  10     3810.36     3790.13     74.25 o 
   7   5  10      227.06      232.35     17.70 o 
   8   5  10      747.71      805.58     39.16 o 
   9   5  10      211.48      290.08     39.77 o 
  -9   6  10     1246.92     1235.35     61.01 o 
  -8   6  10      555.55      563.78     37.67 o 
  -7   6  10      877.33      860.33     61.87 o 
  -6   6  10      433.76      426.62     27.02 o 
  -5   6  10     3722.67     3687.91     90.22 o 
  -4   6  10      430.65      433.10     18.19 o 
  -3   6  10    12222.96    11837.45    166.20 o 
  -2   6  10     1222.83     1308.58     40.46 o 
  -1   6  10     2685.64     2629.71     47.39 o 
   0   6  10      401.94      430.50     15.97 o 
   1   6  10     2786.14     2725.12     43.43 o 
   2   6  10     1239.87     1271.67     21.55 o 
   3   6  10    12384.26    12188.39    152.44 o 
   4   6  10      466.51      437.08     16.24 o 
   5   6  10     3727.43     3778.18     73.22 o 
   6   6  10      410.33      400.31     26.26 o 
   7   6  10      909.85      891.87     41.20 o 
   8   6  10      578.55      637.25     44.32 o 
   9   6  10     1309.19     1383.43     83.48 o 
  -8   7  10      555.75      517.75     42.04 o 
  -7   7  10     2017.73     1946.75     71.96 o 
  -6   7  10     1269.28     1234.42     51.59 o 
  -5   7  10      266.13      284.70     22.44 o 
  -4   7  10      111.59      104.59     12.55 o 
  -3   7  10      303.49      305.35     17.42 o 
  -2   7  10     1016.44     1016.03     36.89 o 
  -1   7  10     3880.47     3807.69     62.62 o 
   0   7  10     2167.64     2162.95     40.95 o 
   1   7  10     3825.98     3753.52     57.49 o 
   2   7  10     1125.49     1122.55     21.88 o 
   3   7  10      300.32      321.11     19.69 o 
   4   7  10       82.36      112.72     12.92 o 
   5   7  10      278.22      259.56     20.24 o 
   6   7  10     1306.69     1257.41     47.18 o 
   7   7  10     2048.29     2078.79     67.94 o 
   8   7  10      614.61      615.09     42.59 o 
  -7   8  10       72.49       88.16     23.27 o 
  -6   8  10      297.23      297.44     26.55 o 
  -5   8  10      538.64      514.01     31.44 o 
  -4   8  10     2428.29     2363.55     65.78 o 
  -3   8  10       28.97       27.91     12.36 o 
  -2   8  10     5495.45     5350.90    110.24 o 
  -1   8  10       31.20       25.11      8.92 o 
   0   8  10       90.23       95.69     10.79 o 
   1   8  10       28.13       43.56     13.63 o 
   2   8  10     5625.42     5528.80     88.93 o 
   3   8  10       31.07       26.35      9.14 o 
   4   8  10     2374.15     2310.83     68.17 o 
   5   8  10      494.30      508.09     28.65 o 
   6   8  10      284.06      272.40     25.11 o 
   7   8  10       67.22       97.37     24.28 o 
  -7   9  10     1200.52     1104.29     53.69 o 
  -6   9  10     1209.04     1228.32     54.88 o 
  -5   9  10     1181.98     1201.33     52.13 o 
  -4   9  10      796.37      780.18     39.05 o 
  -3   9  10      189.87      204.21     21.52 o 
  -2   9  10      508.09      495.81     27.64 o 
  -1   9  10      862.00      871.20     28.79 o 
   0   9  10     2401.12     2472.16     50.24 o 
   1   9  10      837.74      859.83     33.71 o 
   2   9  10      486.58      465.14     21.83 o 
   3   9  10      190.47      218.89     24.15 o 
   4   9  10      800.02      772.56     37.31 o 
   5   9  10     1179.05     1201.56     50.19 o 
   6   9  10     1230.78     1205.76     69.70 o 
   7   9  10     1171.31     1068.20     65.38 o 
  -5  10  10      463.37      449.60     32.97 o 
  -4  10  10      272.55      310.96     25.84 o 
  -3  10  10      672.60      704.60     41.27 o 
  -2  10  10      276.21      311.24     22.61 o 
  -1  10  10      912.22      904.25     31.83 o 
   0  10  10      397.37      370.00     23.06 o 
   1  10  10      947.17      897.57     35.68 o 
   2  10  10      281.70      286.34     25.28 o 
   3  10  10      704.85      697.33     37.65 o 
   4  10  10      251.51      265.11     25.24 o 
   5  10  10      471.80      444.29     53.85 o 
  -4  11  10      555.56      489.38     39.22 o 
  -3  11  10      286.57      278.79     27.69 o 
  -2  11  10      445.91      469.36     37.01 o 
  -1  11  10      291.38      299.21     31.61 o 
   0  11  10     2914.03     2962.24    104.80 o 
   1  11  10      314.55      319.77     32.91 o 
   2  11  10      504.43      482.19     42.62 o 
   3  11  10      281.74      309.90     27.30 o 
   4  11  10      522.13      570.95     44.71 o 
  -1  12  10      264.63      235.55     60.23 o 
   0  12  10        8.41        2.29     18.37 o 
   1  12  10      261.05      239.30     35.46 o 
   1   0  11     7425.53     7151.43     86.16 o 
   2   0  11     2098.78     2147.96     41.45 o 
   3   0  11      132.55      131.85     27.95 o 
   4   0  11     2933.92     2894.71     60.28 o 
   5   0  11     1819.14     1769.00     38.98 o 
   6   0  11      526.74      534.86     21.48 o 
   7   0  11     3381.66     3553.40     68.83 o 
   8   0  11       19.21       -9.09     10.59 o 
   9   0  11      313.79      316.68     25.01 o 
  10   0  11        6.62       18.90     15.80 o 
 -10   1  11      678.02      659.45     39.09 o 
  -9   1  11      603.10      532.57     32.94 o 
  -8   1  11     2162.25     2121.08     64.52 o 
  -7   1  11      692.58      733.28     34.66 o 
  -6   1  11     1121.65     1076.48     37.82 o 
  -5   1  11     4233.39     4247.84     86.96 o 
  -4   1  11     5370.50     5292.31     96.08 o 
  -3   1  11     3573.08     3587.28     66.65 o 
  -2   1  11    12374.49    12245.16    147.71 o 
  -1   1  11      148.01      145.98      6.09 o 
   0   1  11    11889.28    11855.57     99.80 o 
   1   1  11      109.04      119.36     16.81 o 
   2   1  11    12133.10    12158.39    144.94 o 
   3   1  11     3638.19     3581.25     40.47 o 
   4   1  11     5399.06     5331.20     61.52 o 
   5   1  11     4496.63     4594.27     57.26 o 
   6   1  11     1094.47     1056.20     25.11 o 
   7   1  11      725.24      744.77     28.05 o 
   8   1  11     2130.37     2127.82     53.27 o 
   9   1  11      646.82      617.32     32.64 o 
  10   1  11      678.92      649.52     43.84 o 
 -10   2  11      154.24      217.88     26.97 o 
  -9   2  11       87.15      170.65     20.89 o 
  -8   2  11     1184.17     1257.05     44.86 o 
  -7   2  11      884.14      984.71     38.82 o 
  -6   2  11     4715.19     4748.80     99.17 o 
  -5   2  11     1772.57     1735.19     50.99 o 
  -4   2  11     1720.73     1755.49     44.04 o 
  -3   2  11     1978.04     1968.15     46.83 o 
  -2   2  11     2645.02     2741.87     96.54 o 
  -1   2  11      716.26      698.78     15.02 o 
   0   2  11     9575.42     9508.38     88.50 o 
   1   2  11      810.66      768.49     40.20 o 
   2   2  11     2653.45     2705.40     34.58 o 
   3   2  11     1950.02     1941.93     28.39 o 
   4   2  11     1657.24     1666.29     26.58 o 
   5   2  11     1766.88     1770.65     35.35 o 
   6   2  11     4605.63     4567.43     72.26 o 
   7   2  11      912.18      970.12     27.52 o 
   8   2  11     1127.54     1119.23     35.67 o 
   9   2  11      101.36      129.79     24.60 o 
  10   2  11      154.94      145.51     37.20 o 
 -10   3  11      400.87      427.71     36.55 o 
  -9   3  11     2737.66     2659.08     83.49 o 
  -8   3  11      198.82      211.55     29.93 o 
  -7   3  11       43.18       82.13     17.43 o 
  -6   3  11     1220.58     1220.58     42.24 o 
  -5   3  11     1591.66     1583.01     47.73 o 
  -4   3  11      970.65     1035.12     36.24 o 
  -3   3  11     4758.80     4811.76    117.90 o 
  -2   3  11      162.89      154.83     14.03 o 
  -1   3  11     4249.40     4378.97     59.43 o 
   0   3  11     3054.44     3123.58     39.34 o 
   1   3  11     4290.12     4310.44     58.93 o 
   2   3  11      131.58      144.67     11.84 o 
   3   3  11     4560.31     4622.53     56.35 o 
   4   3  11     1011.33     1002.22     19.54 o 
   5   3  11     1586.67     1612.43     35.68 o 
   6   3  11     1254.84     1229.73     34.33 o 
   7   3  11       73.82       85.47     11.53 o 
   8   3  11      181.03      178.53     20.39 o 
   9   3  11     2630.79     2659.58     92.30 o 
  10   3  11      397.84      486.46     66.66 o 
  -9   4  11       33.42       78.35     17.94 o 
  -8   4  11      185.18      177.31     31.54 o 
  -7   4  11     1317.50     1256.22     48.66 o 
  -6   4  11     2040.19     2106.61     64.54 o 
  -5   4  11     3467.17     3251.66    199.46 o 
  -4   4  11     1902.08     1962.26     54.98 o 
  -3   4  11       79.95       89.02     13.69 o 
  -2   4  11      863.72      906.56     28.15 o 
  -1   4  11     1617.50     1646.28     31.69 o 
   0   4  11     5025.70     4994.67     62.29 o 
   1   4  11     1564.30     1580.97     24.94 o 
   2   4  11      784.73      802.92     24.71 o 
   3   4  11       82.26       99.99      7.50 o 
   4   4  11     1966.32     2036.12     38.30 o 
   5   4  11     3517.81     3580.83     58.34 o 
   6   4  11     2038.47     2074.75     43.18 o 
   7   4  11     1281.99     1258.14     38.02 o 
   8   4  11      145.09      154.32     17.49 o 
   9   4  11       25.80       15.22     19.36 o 
  -9   5  11      353.84      351.82     35.23 o 
  -8   5  11     1416.39     1385.02     56.23 o 
  -7   5  11      101.80       99.82     19.76 o 
  -6   5  11      330.86      315.94     24.64 o 
  -5   5  11      905.08      917.84     39.79 o 
  -4   5  11     5690.35     5689.08    114.71 o 
  -3   5  11      522.83      560.73     27.53 o 
  -2   5  11     5229.62     5131.07     94.51 o 
  -1   5  11       86.81       91.17     10.22 o 
   0   5  11     3379.45     3482.84     52.12 o 
   1   5  11       86.75       92.07      7.52 o 
   2   5  11     5103.20     5107.21     56.91 o 
   3   5  11      487.36      491.59     18.30 o 
   4   5  11     5729.95     5778.75     84.32 o 
   5   5  11      843.78      856.80     24.53 o 
   6   5  11      314.20      279.50     19.35 o 
   7   5  11      108.48      106.47     14.27 o 
   8   5  11     1392.61     1451.44     62.00 o 
   9   5  11      330.90      354.76     46.90 o 
  -8   6  11      168.79      209.29     27.43 o 
  -7   6  11     2020.40     2087.68     87.98 o 
  -6   6  11      196.13      181.72     21.26 o 
  -5   6  11     1692.92     1666.22     54.46 o 
  -4   6  11      885.23      853.70     36.54 o 
  -3   6  11     2084.45     2021.82     57.19 o 
  -2   6  11       84.42       84.74     13.95 o 
  -1   6  11     6220.89     6171.22     97.70 o 
   0   6  11      317.84      309.80     14.62 o 
   1   6  11     6324.95     6419.92     79.58 o 
   2   6  11       73.32       90.57     12.55 o 
   3   6  11     2123.91     2078.42     41.31 o 
   4   6  11      930.77      923.97     24.71 o 
   5   6  11     1795.78     1839.64     45.90 o 
   6   6  11      216.15      232.06     20.82 o 
   7   6  11     2112.45     2086.44     64.50 o 
   8   6  11      192.31      243.03     87.11 o 
  -8   7  11      715.13      704.92     42.75 o 
  -7   7  11      362.47      392.60     31.56 o 
  -6   7  11       53.35       70.19     18.40 o 
  -5   7  11     1453.27     1426.38     52.65 o 
  -4   7  11     1060.47     1101.50     42.11 o 
  -3   7  11     5531.86     5404.88    114.83 o 
  -2   7  11     3259.02     3240.39     73.20 o 
  -1   7  11      293.19      323.53     19.72 o 
   0   7  11      757.57      739.09     20.74 o 
   1   7  11      258.00      274.27     13.04 o 
   2   7  11     3091.75     3063.62     49.99 o 
   3   7  11     5558.56     5530.96     86.84 o 
   4   7  11     1122.24     1173.63     35.89 o 
   5   7  11     1522.77     1404.35     48.68 o 
   6   7  11       61.74      114.98     17.59 o 
   7   7  11      362.12      330.71     30.86 o 
   8   7  11      675.46      670.53     58.87 o 
  -7   8  11       16.22       25.51     14.51 o 
  -6   8  11     2953.07     2851.94     85.64 o 
  -5   8  11        1.40       52.95     14.25 o 
  -4   8  11      585.84      603.82     31.94 o 
  -3   8  11     1909.02     1927.79     58.41 o 
  -2   8  11     1076.17     1038.31     39.90 o 
  -1   8  11      320.02      348.60     17.39 o 
   0   8  11     3255.20     3331.78     59.00 o 
   1   8  11      344.64      369.15     16.20 o 
   2   8  11      989.30      966.16     29.17 o 
   3   8  11     1888.01     1861.27     57.21 o 
   4   8  11      604.58      673.32     32.29 o 
   5   8  11        3.23       31.66     26.08 o 
   6   8  11     2814.32     2671.45     83.11 o 
   7   8  11       18.20       25.47     17.99 o 
  -6   9  11       23.84       37.56     17.13 o 
  -5   9  11      100.34      111.06     20.59 o 
  -4   9  11      628.75      616.77     37.28 o 
  -3   9  11     1585.08     1515.81     52.72 o 
  -2   9  11      418.76      519.53     64.30 o 
  -1   9  11      725.16      716.11     27.22 o 
   0   9  11       41.97       76.15     11.93 o 
   1   9  11      698.68      710.74     31.02 o 
   2   9  11      441.01      451.95     21.82 o 
   3   9  11     1489.86     1490.23     55.86 o 
   4   9  11      583.74      567.58     34.94 o 
   5   9  11      101.62      108.32     19.96 o 
   6   9  11       24.75       34.50     20.47 o 
  -5  10  11     1748.98     1637.36     66.46 o 
  -4  10  11       89.48      106.23     22.09 o 
  -3  10  11        8.15       29.03     14.00 o 
  -2  10  11      213.15      245.54     22.34 o 
  -1  10  11     1342.36     1300.69     39.29 o 
   0  10  11      892.37      837.47     40.54 o 
   1  10  11     1466.23     1455.05     49.55 o 
   2  10  11      181.48      194.50     23.96 o 
   3  10  11        8.82        7.85     13.81 o 
   4  10  11      110.91      177.60     22.28 o 
   5  10  11     1682.32     1667.91     80.98 o 
  -3  11  11       10.30       27.01     17.43 o 
  -2  11  11      705.21      695.29     43.59 o 
  -1  11  11       86.99      121.58     24.85 o 
   0  11  11       51.80      100.22     31.76 o 
   1  11  11       77.26      133.42     27.68 o 
   2  11  11      734.04      703.38     43.42 o 
   3  11  11        8.54        6.16     14.48 o 
   0   0  12     1531.05     1550.22     28.08 o 
   1   0  12      620.12      644.81     16.46 o 
   2   0  12     6328.97     6367.05     88.05 o 
   3   0  12     1794.25     1775.32     36.85 o 
   4   0  12      195.49      231.11     14.78 o 
   5   0  12     1306.74     1289.87     41.47 o 
   6   0  12      738.65      728.20     24.97 o 
   7   0  12     2044.32     2031.25     49.98 o 
   8   0  12     1895.20     1856.07     59.67 o 
   9   0  12      622.52      632.81     42.98 o 
  10   0  12       83.83       68.91     21.28 o 
 -10   1  12      206.43      199.83     26.86 o 
  -9   1  12      742.49      667.18     35.36 o 
  -8   1  12      501.11      507.99     33.21 o 
  -7   1  12      517.62      495.18     29.99 o 
  -6   1  12     3193.94     3227.33     78.22 o 
  -5   1  12      467.73      551.11     27.49 o 
  -4   1  12     1991.89     2053.67     50.34 o 
  -3   1  12     2369.49     2316.83     45.17 o 
  -2   1  12     1778.26     1788.30     34.82 o 
  -1   1  12     1670.15     1727.49     26.64 o 
   0   1  12     5332.23     5416.98     52.53 o 
   1   1  12     1707.02     1746.05     46.12 o 
   2   1  12     1901.50     1895.17     76.11 o 
   3   1  12     2136.69     2099.32     41.43 o 
   4   1  12     1901.48     1977.03     37.90 o 
   5   1  12      402.22      424.78     17.78 o 
   6   1  12     3168.00     3242.57     55.26 o 
   7   1  12      507.34      511.35     24.45 o 
   8   1  12      524.43      524.95     28.93 o 
   9   1  12      745.08      696.85     36.47 o 
  10   1  12      201.20      257.65     36.76 o 
  -9   2  12      233.82      292.68     28.21 o 
  -8   2  12     1610.83     1595.08     58.92 o 
  -7   2  12      629.19      576.98     29.19 o 
  -6   2  12       33.58       27.87     12.27 o 
  -5   2  12     7163.29     7074.83    135.05 o 
  -4   2  12     1974.82     1987.40     58.82 o 
  -3   2  12      422.79      416.76     21.69 o 
  -2   2  12     3712.24     3684.92     59.28 o 
  -1   2  12     9506.72     9518.25     99.46 o 
   0   2  12     3218.38     3322.66     46.11 o 
   1   2  12     9579.52     9613.06    122.47 o 
   2   2  12     3770.88     3767.08     48.31 o 
   3   2  12      469.63      451.92     13.08 o 
   4   2  12     1977.84     1912.82     30.59 o 
   5   2  12     7253.09     7356.21     99.94 o 
   6   2  12       23.25       24.08      9.38 o 
   7   2  12      596.41      577.41     24.88 o 
   8   2  12     1604.41     1627.08     46.98 o 
   9   2  12      273.78      295.06     30.13 o 
  -9   3  12       10.91       34.95     20.46 o 
  -8   3  12     1146.52     1140.68     47.62 o 
  -7   3  12     1910.07     1959.37     63.57 o 
  -6   3  12      161.74      174.89     25.24 o 
  -5   3  12     2874.73     2920.98     75.12 o 
  -4   3  12      441.65      465.92     25.49 o 
  -3   3  12     1071.83     1049.27     48.65 o 
  -2   3  12     1099.76     1110.13     30.69 o 
  -1   3  12     3288.95     3422.20     46.36 o 
   0   3  12     1080.59     1079.73     22.28 o 
   1   3  12     3175.40     3238.78     55.90 o 
   2   3  12     1092.20     1099.34     21.24 o 
   3   3  12     1022.68     1014.95     20.91 o 
   4   3  12      389.37      390.85     16.32 o 
   5   3  12     2891.23     2848.80     51.75 o 
   6   3  12      148.85      122.97     11.91 o 
   7   3  12     1897.80     1942.79     50.21 o 
   8   3  12     1140.77     1135.83     44.26 o 
   9   3  12       10.07       15.69     20.21 o 
  -9   4  12     1004.08      967.89     49.69 o 
  -8   4  12      908.14      862.24     45.37 o 
  -7   4  12      229.44      247.14     25.57 o 
  -6   4  12      550.15      552.18     29.96 o 
  -5   4  12     3849.27     3820.59     98.65 o 
  -4   4  12     2468.57     2496.71     95.79 o 
  -3   4  12     3009.54     3002.12     70.03 o 
  -2   4  12     2822.40     2821.43     62.74 o 
  -1   4  12     5518.63     5495.13     78.18 o 
   0   4  12      638.11      587.77     17.22 o 
   1   4  12     5517.73     5505.79     78.72 o 
   2   4  12     2975.21     3033.06     44.38 o 
   3   4  12     3052.58     3041.29     44.13 o 
   4   4  12     2415.48     2433.53     43.99 o 
   5   4  12     3692.99     3660.09     63.36 o 
   6   4  12      559.61      511.19     23.94 o 
   7   4  12      259.87      274.93     22.04 o 
   8   4  12      951.62      934.78     45.22 o 
   9   4  12     1006.26      960.56     55.49 o 
  -9   5  12      566.35      552.82     43.16 o 
  -8   5  12      811.20      802.80     45.58 o 
  -7   5  12      101.52      165.10     23.71 o 
  -6   5  12     2040.49     1925.55     64.08 o 
  -5   5  12      653.55      668.90     32.43 o 
  -4   5  12     1299.74     1245.53     44.40 o 
  -3   5  12      542.18      584.96     31.94 o 
  -2   5  12     2023.48     1989.84     50.79 o 
  -1   5  12      565.12      616.56     19.80 o 
   0   5  12     4587.56     4550.09     78.30 o 
   1   5  12      509.19      541.67     15.80 o 
   2   5  12     2116.56     2170.92     37.30 o 
   3   5  12      675.45      686.92     20.58 o 
   4   5  12     1271.76     1254.16     31.27 o 
   5   5  12      628.24      628.81     21.75 o 
   6   5  12     2186.48     2196.35     53.13 o 
   7   5  12       92.04      108.01     20.58 o 
   8   5  12      868.25      845.57     48.10 o 
   9   5  12      557.50      561.25     52.67 o 
  -8   6  12      783.24      766.75     41.43 o 
  -7   6  12     1005.68     1021.03     48.03 o 
  -6   6  12      527.26      524.15     32.47 o 
  -5   6  12      394.06      371.23     27.17 o 
  -4   6  12      403.72      427.59     26.67 o 
  -3   6  12     1713.71     1696.86     49.86 o 
  -2   6  12     1172.03     1195.45     38.31 o 
  -1   6  12      730.60      724.73     24.08 o 
   0   6  12     1604.34     1641.64     34.30 o 
   1   6  12      637.14      640.43     18.09 o 
   2   6  12     1155.09     1168.74     26.07 o 
   3   6  12     1813.30     1763.55     37.98 o 
   4   6  12      458.60      457.85     18.90 o 
   5   6  12      396.95      426.03     22.46 o 
   6   6  12      515.05      518.82     31.48 o 
   7   6  12      980.40     1028.23     50.84 o 
   8   6  12      787.07      800.08     66.42 o 
  -7   7  12      457.67      476.75     36.67 o 
  -6   7  12      661.77      645.45     36.17 o 
  -5   7  12      882.10      855.91     42.71 o 
  -4   7  12     1343.96     1348.68     53.42 o 
  -3   7  12     1242.35     1251.55     44.35 o 
  -2   7  12     2734.54     2799.84     68.39 o 
  -1   7  12     1645.92     1685.37     41.34 o 
   0   7  12      610.14      640.76     21.38 o 
   1   7  12     1553.90     1558.71     30.88 o 
   2   7  12     2717.59     2685.29     90.58 o 
   3   7  12     1178.79     1122.29     31.70 o 
   4   7  12     1333.88     1295.12     39.61 o 
   5   7  12      891.00      948.23     44.81 o 
   6   7  12      699.17      691.07     36.59 o 
   7   7  12      429.89      414.68     37.63 o 
  -7   8  12     1156.88     1150.90     55.57 o 
  -6   8  12        6.70       21.44     15.50 o 
  -5   8  12      508.88      475.88     35.44 o 
  -4   8  12      976.15      978.68     43.56 o 
  -3   8  12       72.85       92.86     19.52 o 
  -2   8  12     1698.69     1702.20     52.92 o 
  -1   8  12     2015.58     2056.65     51.03 o 
   0   8  12      409.72      428.78     19.03 o 
   1   8  12     2069.28     2132.90     43.09 o 
   2   8  12     1700.09     1712.56     47.95 o 
   3   8  12       74.00       67.31     13.49 o 
   4   8  12      965.95      988.62     44.07 o 
   5   8  12      499.20      478.49     31.86 o 
   6   8  12        7.71       27.95     14.50 o 
   7   8  12     1107.79     1095.38     77.84 o 
  -6   9  12      110.22      144.65     25.07 o 
  -5   9  12     1451.46     1451.36     61.71 o 
  -4   9  12      191.26      195.40     23.36 o 
  -3   9  12      250.32      253.92     25.12 o 
  -2   9  12      741.24      763.23     36.21 o 
  -1   9  12     1715.33     1579.28     50.63 o 
   0   9  12        5.33       29.07      9.34 o 
   1   9  12     1617.59     1626.98     61.11 o 
   2   9  12      714.33      718.37     29.89 o 
   3   9  12      206.95      230.43     21.01 o 
   4   9  12      190.05      175.06     22.08 o 
   5   9  12     1445.18     1423.76     58.78 o 
   6   9  12      100.61      109.33     34.66 o 
  -4  10  12      335.82      341.85     32.36 o 
  -3  10  12     1429.68     1384.52     55.92 o 
  -2  10  12      119.89      105.74     19.22 o 
  -1  10  12      676.72      676.52     33.85 o 
   0  10  12      615.46      592.18     37.68 o 
   1  10  12      640.76      604.67     64.09 o 
   2  10  12      134.87      148.50     21.72 o 
   3  10  12     1404.00     1443.97     58.06 o 
   4  10  12      321.80      303.36     28.68 o 
  -2  11  12      462.22      417.16     56.03 o 
  -1  11  12       75.10      115.74     36.12 o 
   0  11  12     1175.50     1212.67     83.82 o 
   1  11  12       81.21      101.54     26.12 o 
   2  11  12      460.42      473.38     35.75 o 
   1   0  13     3159.00     3276.03     49.73 o 
   2   0  13     3473.33     3543.02     57.89 o 
   3   0  13      563.67      555.18     20.71 o 
   4   0  13     3928.35     4009.69     71.69 o 
   5   0  13      846.75      837.13     26.99 o 
   6   0  13        2.90       -3.50      9.17 o 
   7   0  13      271.26      216.14     17.72 o 
   8   0  13      999.33     1106.15     43.19 o 
   9   0  13       32.34       42.11     22.99 o 
  -9   1  13      197.69      173.29     24.06 o 
  -8   1  13      122.35      117.66     18.17 o 
  -7   1  13     3446.08     3433.28     85.17 o 
  -6   1  13     1181.02     1167.06     41.34 o 
  -5   1  13      228.44      293.57     62.37 o 
  -4   1  13     1544.95     1595.51     43.52 o 
  -3   1  13     1119.30     1147.00     31.19 o 
  -2   1  13      388.63      405.86     17.00 o 
  -1   1  13     2490.58     2576.33     42.85 o 
   0   1  13     3698.16     3927.85     57.15 o 
   1   1  13     2614.26     2661.98     45.82 o 
   2   1  13      331.70      314.68     16.91 o 
   3   1  13     1110.46     1148.61     30.16 o 
   4   1  13     1532.48     1527.49     36.55 o 
   5   1  13      242.27      279.87     16.81 o 
   6   1  13     1178.50     1164.30     29.46 o 
   7   1  13     3343.07     3314.37     71.03 o 
   8   1  13       81.81       93.65     22.95 o 
   9   1  13      206.76      184.57     29.92 o 
  -9   2  13     1551.77     1577.14     62.65 o 
  -8   2  13      353.31      337.91     27.92 o 
  -7   2  13      953.42      842.71     41.18 o 
  -6   2  13      392.33      397.29     25.75 o 
  -5   2  13     1671.61     1730.78     55.79 o 
  -4   2  13     1089.81     1062.79     40.02 o 
  -3   2  13     9514.40     9611.05    250.94 o 
  -2   2  13     1957.90     1979.40     45.86 o 
  -1   2  13     2731.51     2612.11     37.15 o 
   0   2  13     1218.22     1256.36     38.48 o 
   1   2  13     2715.49     2632.14     48.17 o 
   2   2  13     1977.88     1964.62     30.51 o 
   3   2  13     9303.81     9196.48    120.30 o 
   4   2  13     1137.46     1113.48     27.30 o 
   5   2  13     1743.77     1786.33     38.49 o 
   6   2  13      383.44      389.77     21.68 o 
   7   2  13      972.90      934.57     33.70 o 
   8   2  13      373.87      385.87     24.16 o 
   9   2  13     1548.60     1509.94     76.82 o 
  -9   3  13      616.56      658.94     41.60 o 
  -8   3  13      550.61      517.51     33.07 o 
  -7   3  13        9.38       -6.21     10.02 o 
  -6   3  13     5112.77     5075.89    114.36 o 
  -5   3  13      462.12      432.80     26.86 o 
  -4   3  13     2328.26     2189.45     81.73 o 
  -3   3  13     7193.41     6791.02    205.41 o 
  -2   3  13     2332.85     2271.79     53.02 o 
  -1   3  13     2144.02     2123.32     34.30 o 
   0   3  13    16951.18    16566.28    212.39 o 
   1   3  13     2130.86     2099.89     43.19 o 
   2   3  13     2298.03     2298.01     44.10 o 
   3   3  13     7141.12     6924.27     84.75 o 
   4   3  13     2246.75     2172.39     41.02 o 
   5   3  13      493.15      515.31     22.77 o 
   6   3  13     5122.70     5150.58     97.70 o 
   7   3  13        6.38        6.72      9.97 o 
   8   3  13      526.63      529.95     30.49 o 
   9   3  13      606.85      568.44     48.30 o 
  -9   4  13      922.61      909.99     54.22 o 
  -8   4  13      604.30      570.21     37.44 o 
  -7   4  13      846.81      881.54     41.82 o 
  -6   4  13      214.29      261.61     22.95 o 
  -5   4  13      863.84      897.09     57.66 o 
  -4   4  13     1167.40     1184.27     42.19 o 
  -3   4  13     3876.36     3882.59     88.99 o 
  -2   4  13     1305.94     1323.13     39.49 o 
  -1   4  13     1510.84     1485.86     30.02 o 
   0   4  13      411.23      401.90     21.22 o 
   1   4  13     1633.04     1675.51     37.74 o 
   2   4  13     1221.80     1220.67     26.65 o 
   3   4  13     4127.14     4097.54     58.41 o 
   4   4  13     1165.59     1156.86     28.88 o 
   5   4  13      897.49      905.73     27.12 o 
   6   4  13      184.93      199.30     18.49 o 
   7   4  13      889.50      896.29     36.37 o 
   8   4  13      543.19      465.80     41.61 o 
   9   4  13      949.49     1069.80    108.17 o 
  -8   5  13      179.23      190.58     26.20 o 
  -7   5  13     1774.04     1773.75     65.99 o 
  -6   5  13      145.96      147.61     21.67 o 
  -5   5  13      765.11      750.80     37.11 o 
  -4   5  13      732.77      723.33     32.82 o 
  -3   5  13      647.03      625.93     29.58 o 
  -2   5  13      559.87      557.37     26.42 o 
  -1   5  13     2560.65     2595.91     49.31 o 
   0   5  13      376.40      348.96     14.17 o 
   1   5  13     2300.74     2286.89     45.56 o 
   2   5  13      501.29      500.89     17.02 o 
   3   5  13      633.12      632.93     20.95 o 
   4   5  13      759.31      742.34     23.84 o 
   5   5  13      882.55      857.38     26.01 o 
   6   5  13      168.39      164.14     18.61 o 
   7   5  13     1893.65     1906.28     72.56 o 
   8   5  13      177.40      199.11     27.55 o 
  -8   6  13      618.88      615.48     39.23 o 
  -7   6  13      546.20      544.21     36.39 o 
  -6   6  13      635.87      623.60     35.52 o 
  -5   6  13      121.90      135.23     17.99 o 
  -4   6  13     2502.79     2425.10     69.52 o 
  -3   6  13     1386.63     1378.04     45.56 o 
  -2   6  13     2205.84     2104.58     55.93 o 
  -1   6  13      783.35      767.95     24.37 o 
   0   6  13     3541.84     3482.61     62.30 o 
   1   6  13      858.74      786.26     26.98 o 
   2   6  13     2266.18     2279.94     40.84 o 
   3   6  13     1467.75     1494.18     35.27 o 
   4   6  13     2474.75     2380.86     48.48 o 
   5   6  13      103.48       89.85     14.21 o 
   6   6  13      623.14      689.31     40.35 o 
   7   6  13      586.89      564.94     69.48 o 
   8   6  13      604.62      621.01     97.05 o 
  -7   7  13     1012.38      946.61     52.32 o 
  -6   7  13     1626.28     1571.23     65.78 o 
  -5   7  13      451.37      437.01     30.74 o 
  -4   7  13      494.35      466.98     29.91 o 
  -3   7  13       32.52      101.76     23.08 o 
  -2   7  13     1224.96     1187.92     42.82 o 
  -1   7  13      554.81      553.23     23.90 o 
   0   7  13     2908.76     2953.13     53.22 o 
   1   7  13      575.76      589.40     22.28 o 
   2   7  13     1174.07     1141.67     33.22 o 
   3   7  13       38.12       65.36     18.36 o 
   4   7  13      517.27      501.61     36.34 o 
   5   7  13      462.74      447.07     28.99 o 
   6   7  13     1608.12     1544.95     64.62 o 
   7   7  13      961.84      995.90     54.67 o 
  -6   8  13      769.76      752.11     45.14 o 
  -5   8  13      587.95      611.37     40.29 o 
  -4   8  13       49.98       76.43     28.63 o 
  -3   8  13     2895.30     2841.04     78.45 o 
  -2   8  13      229.07      255.04     20.57 o 
  -1   8  13     1379.68     1338.20     39.71 o 
   0   8  13     1249.87     1184.82     33.36 o 
   1   8  13     1343.68     1293.26     42.44 o 
   2   8  13      204.98      232.60     18.73 o 
   3   8  13     2861.22     2821.70     66.61 o 
   4   8  13       65.70       94.37     17.13 o 
   5   8  13      644.11      721.82     39.63 o 
   6   8  13      745.60      753.70     50.87 o 
  -5   9  13      565.89      529.95     36.56 o 
  -4   9  13      265.31      257.61     26.85 o 
  -3   9  13      520.02      535.13     32.73 o 
  -2   9  13      526.98      544.78     30.98 o 
  -1   9  13     1122.08     1189.35     40.80 o 
   0   9  13     1378.64     1319.46     48.35 o 
   1   9  13     1196.73     1188.55     46.56 o 
   2   9  13      505.98      512.46     28.40 o 
   3   9  13      504.26      487.93     32.80 o 
   4   9  13      251.50      263.06     28.27 o 
   5   9  13      535.53      474.13     36.21 o 
  -4  10  13      556.99      488.00     41.96 o 
  -3  10  13      566.74      599.79     47.47 o 
  -2  10  13      247.20      225.62     30.50 o 
  -1  10  13      262.46      237.95     34.65 o 
   0  10  13      263.35      291.18     31.12 o 
   1  10  13      258.63      262.64     30.77 o 
   2  10  13      300.77      254.25     26.82 o 
   3  10  13      609.04      664.28     37.13 o 
   4  10  13      531.97      494.32     41.32 o 
   0  11  13       77.35      116.52     32.45 o 
   1  11  13     1055.58      984.40     55.47 o 
   0   0  14     2504.98     2517.24     82.18 o 
   1   0  14      649.40      667.40     25.83 o 
   2   0  14      384.61      363.06     18.52 o 
   3   0  14     3982.60     4006.21     70.62 o 
   4   0  14      162.94      152.89     17.50 o 
   5   0  14       46.93       75.25     16.84 o 
   6   0  14     3467.79     3435.53     72.85 o 
   7   0  14       21.10       30.35     13.93 o 
   8   0  14      529.15      580.45     33.58 o 
   9   0  14        0.04       -3.17     14.52 o 
  -9   1  14      690.54      728.67     39.82 o 
  -8   1  14     1112.99     1123.64     49.49 o 
  -7   1  14      266.18      274.67     21.82 o 
  -6   1  14      212.37      205.38     23.53 o 
  -5   1  14     2220.91     2122.10     58.83 o 
  -4   1  14      786.64      796.26     27.54 o 
  -3   1  14     2610.23     2632.18     51.04 o 
  -2   1  14     1821.70     1756.08     37.69 o 
  -1   1  14     2093.46     2020.33     38.58 o 
   0   1  14      516.42      524.35     18.38 o 
   1   1  14     2086.69     2104.31     40.42 o 
   2   1  14     1760.12     1770.19     37.82 o 
   3   1  14     2379.08     2373.44     49.12 o 
   4   1  14      850.83      842.70     43.52 o 
   5   1  14     2224.58     2160.71     49.24 o 
   6   1  14      213.22      225.23     21.21 o 
   7   1  14      240.56      219.45     20.22 o 
   8   1  14     1148.89     1110.33     45.74 o 
   9   1  14      674.09      715.67     86.99 o 
  -9   2  14        2.85      -11.34     11.34 o 
  -8   2  14      520.72      598.54     34.26 o 
  -7   2  14     2647.02     2609.75     75.11 o 
  -6   2  14     1777.38     1773.70     53.32 o 
  -5   2  14     3949.31     3906.92     94.35 o 
  -4   2  14      125.28      149.13     22.80 o 
  -3   2  14      989.16      971.00     31.79 o 
  -2   2  14     1279.14     1219.06     31.59 o 
  -1   2  14     6950.91     6964.61     81.60 o 
   0   2  14     5472.33     5344.34     80.34 o 
   1   2  14     7161.04     7176.18    105.43 o 
   2   2  14     1253.91     1228.65     31.37 o 
   3   2  14      984.33      951.83     30.05 o 
   4   2  14      106.61      105.29     10.91 o 
   5   2  14     3914.87     3856.92     63.83 o 
   6   2  14     1726.13     1734.17     45.68 o 
   7   2  14     2480.36     2439.46     60.54 o 
   8   2  14      479.79      495.44     36.38 o 
   9   2  14        3.05       35.84     13.74 o 
  -9   3  14      167.04      186.20     30.88 o 
  -8   3  14     1886.32     1848.43     67.48 o 
  -7   3  14       42.35       78.71     15.72 o 
  -6   3  14      150.41      160.06     19.73 o 
  -5   3  14      207.38      223.78     23.64 o 
  -4   3  14     7558.97     7182.55    189.96 o 
  -3   3  14     1159.86     1148.47     50.42 o 
  -2   3  14     9785.77     9779.04    145.19 o 
  -1   3  14       67.61       90.78     14.86 o 
   0   3  14      123.37      194.79     44.65 o 
   1   3  14       65.72       75.23     10.78 o 
   2   3  14     9846.97     9824.65    138.09 o 
   3   3  14     1128.31     1066.05     30.08 o 
   4   3  14     7516.81     7311.60    116.02 o 
   5   3  14      218.77      180.48     18.97 o 
   6   3  14      147.21      138.76     16.05 o 
   7   3  14       39.68       50.61     13.74 o 
   8   3  14     1897.65     1876.03     65.43 o 
   9   3  14      171.64      140.56     33.65 o 
  -8   4  14     1320.13     1301.98     58.23 o 
  -7   4  14     1052.03     1055.22     49.84 o 
  -6   4  14      746.44      671.57     36.14 o 
  -5   4  14     1668.44     1676.75     55.03 o 
  -4   4  14      163.59      148.87     20.28 o 
  -3   4  14      173.84      154.57     19.40 o 
  -2   4  14     1933.57     1905.23     50.24 o 
  -1   4  14     2366.27     2372.72     41.08 o 
   0   4  14     2189.95     2171.43     45.07 o 
   1   4  14     2412.35     2432.06     51.41 o 
   2   4  14     1962.35     1981.94     35.48 o 
   3   4  14      178.47      174.57     11.20 o 
   4   4  14      198.55      253.41     17.51 o 
   5   4  14     1561.01     1589.84     44.44 o 
   6   4  14      765.45      755.94     29.94 o 
   7   4  14     1123.72     1183.37     47.69 o 
   8   4  14     1381.78     1406.91     64.91 o 
  -8   5  14      181.91      191.99     26.95 o 
  -7   5  14       31.29       56.62     18.46 o 
  -6   5  14       99.48      102.60     17.87 o 
  -5   5  14     1759.67     1823.13     58.49 o 
  -4   5  14        4.06       22.82     11.90 o 
  -3   5  14     3930.96     3778.07     85.35 o 
  -2   5  14       60.17       54.98     13.22 o 
  -1   5  14      590.39      593.77     23.96 o 
   0   5  14      196.38      190.16     17.71 o 
   1   5  14      666.01      657.33     25.05 o 
   2   5  14       58.64       75.23      9.11 o 
   3   5  14     3925.12     3788.36     66.55 o 
   4   5  14        7.44       14.24      7.46 o 
   5   5  14     1631.34     1644.58     47.51 o 
   6   5  14       99.21      122.14     18.31 o 
   7   5  14       20.99       56.14     26.76 o 
   8   5  14      184.54      185.33     28.64 o 
  -7   6  14      228.77      266.23     28.18 o 
  -6   6  14     1680.22     1669.04     62.31 o 
  -5   6  14      378.05      370.97     29.72 o 
  -4   6  14      670.95      692.88     37.32 o 
  -3   6  14      232.38      258.49     22.73 o 
  -2   6  14     1203.22     1132.69     39.63 o 
  -1   6  14     1168.46     1141.23     32.75 o 
   0   6  14     1705.77     1701.41     43.19 o 
   1   6  14     1093.42     1082.07     29.58 o 
   2   6  14     1317.27     1307.35     29.72 o 
   3   6  14      230.62      230.42     15.33 o 
   4   6  14      677.31      681.53     31.79 o 
   5   6  14      361.01      362.38     25.94 o 
   6   6  14     1606.46     1588.19     70.06 o 
   7   6  14      229.54      206.16     29.92 o 
  -7   7  14      135.55      209.37     32.17 o 
  -6   7  14      151.61      229.06     25.57 o 
  -5   7  14      206.04      220.60     26.19 o 
  -4   7  14     1584.72     1559.27     54.80 o 
  -3   7  14      998.36      985.93     39.42 o 
  -2   7  14     2465.34     2416.69     63.25 o 
  -1   7  14      357.77      359.46     21.38 o 
   0   7  14       96.59      134.88     16.89 o 
   1   7  14      403.54      415.99     19.24 o 
   2   7  14     2389.67     2279.98     51.63 o 
   3   7  14      914.47      897.50     33.69 o 
   4   7  14     1611.82     1587.04     46.80 o 
   5   7  14      176.63      192.11     24.57 o 
   6   7  14      157.49      213.45     35.73 o 
   7   7  14      126.40      109.27     38.18 o 
  -6   8  14      134.60      117.72     27.15 o 
  -5   8  14     1997.14     1991.51     73.37 o 
  -4   8  14       59.67       79.26     22.41 o 
  -3   8  14       30.98       34.84     15.04 o 
  -2   8  14      188.59      176.14     21.55 o 
  -1   8  14     2384.06     2374.86     69.91 o 
   0   8  14      537.59      538.84     30.71 o 
   1   8  14     2467.77     2433.03     61.09 o 
   2   8  14      194.75      218.60     22.48 o 
   3   8  14       30.48       59.54     17.52 o 
   4   8  14       58.74       59.77     16.15 o 
   5   8  14     1983.21     1954.42     80.84 o 
   6   8  14      133.03      223.50     54.26 o 
  -5   9  14      116.58      105.67     26.47 o 
  -4   9  14     1669.23     1656.93     72.61 o 
  -3   9  14      369.71      340.13     33.66 o 
  -2   9  14     1347.26     1296.92     61.16 o 
  -1   9  14       36.53       62.22     15.08 o 
   0   9  14      339.82      285.83     26.11 o 
   1   9  14       35.22       31.68     14.73 o 
   2   9  14     1360.02     1338.08     45.41 o 
   3   9  14      332.73      351.96     28.98 o 
   4   9  14     1733.21     1757.65     70.27 o 
   5   9  14      129.14      131.76     24.42 o 
  -3  10  14       27.67       22.61     18.57 o 
  -2  10  14      487.98      431.64     71.76 o 
  -1  10  14      445.63      306.23     75.17 o 
   0  10  14     1166.23     1069.91     52.50 o 
   1  10  14      451.11      442.34     39.15 o 
   2  10  14      500.08      502.17     36.32 o 
   3  10  14       28.22       52.82     17.75 o 
   1   0  15      738.71      752.78     21.56 o 
   2   0  15      579.01      526.56     18.27 o 
   3   0  15       95.44       97.04     11.91 o 
   4   0  15     1503.74     1612.83     42.19 o 
   5   0  15     2363.94     2323.99     54.16 o 
   6   0  15      122.98      133.65     15.73 o 
   7   0  15      512.76      492.95     32.66 o 
   8   0  15      227.75      243.65     33.60 o 
   9   0  15       60.75       50.32     18.67 o 
  -8   1  15      757.25      789.08     45.09 o 
  -7   1  15      719.37      702.21     34.17 o 
  -6   1  15      911.13      927.85     34.39 o 
  -5   1  15     2571.67     2716.73     62.90 o 
  -4   1  15      890.66      880.54     30.25 o 
  -3   1  15      117.20      151.63     13.44 o 
  -2   1  15     1850.12     1917.74     40.15 o 
  -1   1  15     2157.36     2191.86     59.28 o 
   0   1  15      527.14      540.72     27.19 o 
   1   1  15     2216.25     2270.58     43.14 o 
   2   1  15     1788.21     1779.74     39.76 o 
   3   1  15      111.26      123.87     16.93 o 
   4   1  15      800.35      862.43     50.89 o 
   5   1  15     2677.98     2723.80     59.11 o 
   6   1  15      895.39      906.74     40.09 o 
   7   1  15      646.08      555.70     34.69 o 
   8   1  15      715.75      820.20     39.34 o 
  -8   2  15      188.99      168.42     22.71 o 
  -7   2  15      805.05      776.56     37.81 o 
  -6   2  15      281.69      326.54     23.04 o 
  -5   2  15      541.92      524.37     31.87 o 
  -4   2  15     1289.19     1366.15     38.48 o 
  -3   2  15     6190.90     6019.82    168.53 o 
  -2   2  15      429.54      439.41     17.95 o 
  -1   2  15     1966.38     1983.74     59.18 o 
   0   2  15      196.95      217.21     26.58 o 
   1   2  15     2021.67     2099.48     42.39 o 
   2   2  15      422.37      423.56     19.16 o 
   3   2  15     6212.75     6192.72    102.68 o 
   4   2  15     1279.36     1304.27     35.77 o 
   5   2  15      569.68      599.05     25.28 o 
   6   2  15      253.05      204.34     20.73 o 
   7   2  15      798.75      785.76     33.74 o 
   8   2  15      164.46      161.85     27.11 o 
  -8   3  15      692.18      711.82     41.99 o 
  -7   3  15       93.74      142.03     22.70 o 
  -6   3  15     1426.40     1502.38     55.77 o 
  -5   3  15     1239.17     1239.02     44.95 o 
  -4   3  15      961.18     1008.32     38.69 o 
  -3   3  15      192.38      235.52     29.55 o 
  -2   3  15     1763.45     1812.66     41.57 o 
  -1   3  15       86.15       95.13      9.91 o 
   0   3  15     3365.54     3414.49     63.28 o 
   1   3  15       76.37       82.36     11.19 o 
   2   3  15     1654.44     1614.99     46.53 o 
   3   3  15      173.42      205.57     17.18 o 
   4   3  15      970.51      907.18     27.51 o 
   5   3  15     1312.70     1358.07     42.04 o 
   6   3  15     1477.13     1541.71     46.92 o 
   7   3  15      110.51      139.10     20.83 o 
   8   3  15      679.98      673.29     45.60 o 
  -8   4  15      416.90      373.63     34.05 o 
  -7   4  15      563.60      625.04     36.25 o 
  -6   4  15      675.18      674.16     35.12 o 
  -5   4  15      641.33      679.21     35.92 o 
  -4   4  15     1831.46     1764.76     94.70 o 
  -3   4  15     5155.63     5186.60    110.61 o 
  -2   4  15     1909.12     1890.98     45.40 o 
  -1   4  15     3136.72     3142.02     61.07 o 
   0   4  15     1015.19     1070.12     30.57 o 
   1   4  15     3067.98     3047.82     62.92 o 
   2   4  15     2018.65     2044.24     40.04 o 
   3   4  15     5256.75     5388.68     87.49 o 
   4   4  15     1781.55     1771.33     47.16 o 
   5   4  15      674.92      711.56     28.99 o 
   6   4  15      708.80      706.73     30.03 o 
   7   4  15      563.97      518.47     36.23 o 
   8   4  15      424.25      437.70     39.49 o 
  -7   5  15     1516.16     1534.72     59.83 o 
  -6   5  15       10.12       18.75     14.18 o 
  -5   5  15     1281.10     1266.01     49.37 o 
  -4   5  15      931.35      976.53     41.40 o 
  -3   5  15      134.22      124.20     17.22 o 
  -2   5  15     1833.54     1855.36     52.97 o 
  -1   5  15     2431.36     2340.53     53.88 o 
   0   5  15      378.04      353.77     18.92 o 
   1   5  15     2346.36     2351.02     53.85 o 
   2   5  15     1836.81     1861.73     37.78 o 
   3   5  15      141.70      157.12     22.59 o 
   4   5  15      947.39     1002.13     35.28 o 
   5   5  15     1210.01     1131.66     40.44 o 
   6   5  15       16.17       22.27     13.20 o 
   7   5  15     1547.54     1538.69     72.23 o 
  -7   6  15      193.53      238.12     26.52 o 
  -6   6  15      126.65      139.97     23.42 o 
  -5   6  15     1019.50      990.84     49.17 o 
  -4   6  15      644.51      666.49     41.30 o 
  -3   6  15       63.44       79.10     17.48 o 
  -2   6  15      911.48      949.84     37.98 o 
  -1   6  15      455.55      460.48     21.96 o 
   0   6  15       31.92       58.38     12.72 o 
   1   6  15      420.81      457.79     22.54 o 
   2   6  15      915.61      937.87     28.62 o 
   3   6  15       77.94       91.89     13.60 o 
   4   6  15      593.27      564.61     30.88 o 
   5   6  15     1032.22     1010.85     43.39 o 
   6   6  15      128.93      134.34     24.31 o 
   7   6  15      189.21      120.83     26.02 o 
  -6   7  15     1792.49     1797.68     70.20 o 
  -5   7  15      619.98      625.02     40.47 o 
  -4   7  15      770.68      749.34     48.61 o 
  -3   7  15       11.65       -0.32     12.66 o 
  -2   7  15      154.26      172.65     20.93 o 
  -1   7  15     1090.29     1091.62     42.02 o 
   0   7  15     2718.91     2648.11     64.51 o 
   1   7  15     1061.47     1106.66     33.15 o 
   2   7  15      117.08      133.17     14.55 o 
   3   7  15       25.15       48.23     12.41 o 
   4   7  15      741.81      707.46     36.58 o 
   5   7  15      675.75      710.40     42.16 o 
   6   7  15     1776.77     1822.82     75.04 o 
  -5   8  15      863.15      863.54     54.56 o 
  -4   8  15      118.29      126.86     26.01 o 
  -3   8  15     1416.55     1460.59     66.14 o 
  -2   8  15       65.59       76.26     19.36 o 
  -1   8  15      980.05     1044.55     44.44 o 
   0   8  15      220.08      227.60     19.47 o 
   1   8  15     1008.96     1003.14     37.84 o 
   2   8  15       74.47       84.37     14.68 o 
   3   8  15     1456.71     1505.35     47.71 o 
   4   8  15      101.15      172.06     27.57 o 
   5   8  15      903.51      914.54     55.89 o 
  -4   9  15      308.86      348.58     38.46 o 
  -3   9  15      398.35      433.96     37.68 o 
  -2   9  15      319.86      300.77     33.82 o 
  -1   9  15       52.50       53.77     26.74 o 
   0   9  15     3031.19     3017.81    104.17 o 
   1   9  15       41.54       41.43     14.85 o 
   2   9  15      322.91      338.69     30.60 o 
   3   9  15      395.37      403.87     36.58 o 
   4   9  15      284.14      311.31     35.72 o 
  -1  10  15      998.45      911.20     83.73 o 
   0  10  15      129.59      181.53     38.33 o 
   1  10  15      974.90     1011.57     55.53 o 
   0   0  16     6547.24     6403.72    180.98 o 
   1   0  16     2433.69     2523.48     62.15 o 
   2   0  16      566.37      535.45     19.08 o 
   3   0  16     2013.91     2087.13     46.94 o 
   4   0  16      307.46      329.45     19.74 o 
   5   0  16      109.12      113.13     15.18 o 
   6   0  16     2466.41     2383.89     61.16 o 
   7   0  16      934.73      868.05     40.13 o 
   8   0  16      280.65      256.34     29.75 o 
  -8   1  16      197.45      221.15     25.91 o 
  -7   1  16      185.62      223.92     25.69 o 
  -6   1  16     2861.53     2890.63     73.74 o 
  -5   1  16     1002.82     1016.94     34.53 o 
  -4   1  16     1241.30     1283.65     37.34 o 
  -3   1  16      324.13      358.23     17.58 o 
  -2   1  16     1948.72     1985.29     45.19 o 
  -1   1  16       75.96       87.23     15.86 o 
   0   1  16     7978.18     7936.72    153.09 o 
   1   1  16      124.35      138.74     10.24 o 
   2   1  16     1843.63     1854.12     44.58 o 
   3   1  16      307.07      313.58     17.20 o 
   4   1  16     1262.66     1287.15     36.50 o 
   5   1  16      955.51     1008.10     35.01 o 
   6   1  16     2891.24     2862.65     80.37 o 
   7   1  16      149.62      165.36     22.81 o 
   8   1  16      178.08      159.56     23.36 o 
  -8   2  16      247.76      258.90     30.69 o 
  -7   2  16     1120.21     1117.57     50.16 o 
  -6   2  16      329.08      329.03     28.36 o 
  -5   2  16     1444.49     1484.88     43.61 o 
  -4   2  16     1529.72     1475.16     41.24 o 
  -3   2  16      672.98      660.48     32.99 o 
  -2   2  16      652.66      670.91     23.89 o 
  -1   2  16     1108.87     1154.95     40.76 o 
   0   2  16     1350.06     1379.25     43.28 o 
   1   2  16     1122.11     1103.99     39.92 o 
   2   2  16      740.72      769.21     24.07 o 
   3   2  16      677.42      662.85     25.64 o 
   4   2  16     1534.36     1529.95     41.16 o 
   5   2  16     1572.12     1530.39     50.16 o 
   6   2  16      316.13      392.99     28.75 o 
   7   2  16     1117.38     1064.94     41.51 o 
   8   2  16      254.19      267.81     33.94 o 
  -8   3  16      818.42      779.88     45.78 o 
  -7   3  16     1423.45     1357.96     58.48 o 
  -6   3  16       69.62       50.05     17.76 o 
  -5   3  16      222.60      237.41     29.69 o 
  -4   3  16     1840.64     1742.16     48.26 o 
  -3   3  16      107.56       99.26     13.29 o 
  -2   3  16     2717.93     2664.10     70.41 o 
  -1   3  16     3742.39     3805.74     88.96 o 
   0   3  16      330.95      306.03     15.53 o 
   1   3  16     3770.66     3710.66     71.81 o 
   2   3  16     2622.29     2560.91     56.75 o 
   3   3  16      102.44      146.72     14.42 o 
   4   3  16     1913.99     1889.81     56.74 o 
   5   3  16      230.81      228.84     18.79 o 
   6   3  16       77.84      115.71     16.36 o 
   7   3  16     1460.53     1479.01     55.58 o 
   8   3  16      806.51      808.32     61.22 o 
  -7   4  16      859.78      893.28     47.40 o 
  -6   4  16      193.42      214.99     22.12 o 
  -5   4  16      658.75      652.30     33.81 o 
  -4   4  16      938.77      918.56     39.34 o 
  -3   4  16     3302.26     3248.43     71.36 o 
  -2   4  16      989.67      965.80     41.73 o 
  -1   4  16      681.73      685.65     25.07 o 
   0   4  16      147.61      151.34     13.56 o 
   1   4  16      642.54      615.89     24.83 o 
   2   4  16      999.14      973.71     32.35 o 
   3   4  16     3331.65     3307.18     67.76 o 
   4   4  16      963.35      917.90     35.47 o 
   5   4  16      619.46      654.23     28.96 o 
   6   4  16      192.62      175.22     21.12 o 
   7   4  16      852.41      858.82     44.65 o 
  -7   5  16       52.29       83.70     20.08 o 
  -6   5  16     1656.37     1710.87     66.45 o 
  -5   5  16      230.57      169.44     23.08 o 
  -4   5  16     1047.86     1002.71     43.24 o 
  -3   5  16     1123.20     1082.16     56.19 o 
  -2   5  16     1718.21     1691.09     58.63 o 
  -1   5  16      525.76      516.94     23.23 o 
   0   5  16     3448.56     3612.28     74.81 o 
   1   5  16      456.06      418.12     22.01 o 
   2   5  16     1763.02     1754.32     45.90 o 
   3   5  16     1121.92     1087.72     37.85 o 
   4   5  16     1073.89     1024.40     37.55 o 
   5   5  16      247.16      252.42     21.60 o 
   6   5  16     1709.75     1784.25     61.03 o 
   7   5  16       50.62       45.09     27.16 o 
  -6   6  16      944.78      891.49     58.20 o 
  -5   6  16      734.58      746.84     43.14 o 
  -4   6  16      250.89      238.39     26.50 o 
  -3   6  16     1621.43     1563.80     62.94 o 
  -2   6  16      457.33      431.78     29.29 o 
  -1   6  16      846.34      839.02     33.88 o 
   0   6  16     1240.69     1130.07     37.97 o 
   1   6  16      871.85      884.27     32.02 o 
   2   6  16      413.52      423.15     21.76 o 
   3   6  16     1598.04     1580.13     45.81 o 
   4   6  16      285.95      322.84     30.54 o 
   5   6  16      648.95      628.22     37.57 o 
   6   6  16      927.37      952.75     56.45 o 
  -5   7  16      632.03      619.80     47.82 o 
  -4   7  16      604.52      599.85     44.64 o 
  -3   7  16      370.17      319.97     34.81 o 
  -2   7  16      536.53      535.69     33.45 o 
  -1   7  16      209.73      216.88     19.21 o 
   0   7  16      518.92      489.22     26.73 o 
   1   7  16      220.80      199.75     22.17 o 
   2   7  16      515.56      523.36     23.16 o 
   3   7  16      340.15      345.81     27.05 o 
   4   7  16      601.35      606.31     35.89 o 
   5   7  16      618.21      662.93     43.79 o 
  -4   8  16      606.98      604.84     44.37 o 
  -3   8  16       25.27       26.96     17.42 o 
  -2   8  16      188.76      234.72     27.09 o 
  -1   8  16      978.01      961.10     37.33 o 
   0   8  16      393.33      430.64     30.50 o 
   1   8  16     1014.55     1039.47     49.43 o 
   2   8  16      184.58      193.22     25.12 o 
   3   8  16       25.11       41.86     15.44 o 
   4   8  16      644.52      631.51     55.31 o 
  -3   9  16      485.80      438.21     41.98 o 
  -2   9  16      449.89      506.65     71.17 o 
  -1   9  16      937.72      916.90     49.44 o 
   0   9  16      785.70      728.75     45.47 o 
   1   9  16      912.65      899.49     51.82 o 
   2   9  16      440.04      419.64     39.58 o 
   3   9  16      478.57      533.04     42.22 o 
   1   0  17     5528.64     5621.31    121.17 o 
   2   0  17      331.73      348.04     23.92 o 
   3   0  17      144.78      176.35     15.45 o 
   4   0  17      157.74      198.94     16.80 o 
   5   0  17     5797.58     5805.40    116.78 o 
   6   0  17      131.49      152.37     21.58 o 
   7   0  17     1373.62     1299.96     53.37 o 
   8   0  17       26.07       60.51     19.42 o 
  -8   1  17      627.97      629.73     42.45 o 
  -7   1  17       16.11       12.85     14.11 o 
  -6   1  17      116.15      152.48     18.04 o 
  -5   1  17      319.33      354.58     25.71 o 
  -4   1  17     2398.46     2483.89     61.56 o 
  -3   1  17      825.80      830.15     29.55 o 
  -2   1  17     2631.30     2527.90    104.59 o 
  -1   1  17      852.43      849.68     36.52 o 
   0   1  17       89.87      192.67     29.91 o 
   1   1  17      854.60      868.01     40.33 o 
   2   1  17     2693.17     2655.12     54.42 o 
   3   1  17      808.58      812.57     28.69 o 
   4   1  17     2430.99     2470.78     65.91 o 
   5   1  17      368.32      476.18     51.61 o 
   6   1  17      100.17      123.96     20.91 o 
   7   1  17       22.98        7.75     13.84 o 
   8   1  17      620.56      679.21     60.16 o 
  -7   2  17      193.72      194.85     25.05 o 
  -6   2  17      857.41      848.63     37.97 o 
  -5   2  17      731.69      740.41     35.85 o 
  -4   2  17       52.72       81.99     14.14 o 
  -3   2  17      181.49      192.12     23.17 o 
  -2   2  17     1621.09     1653.98     52.02 o 
  -1   2  17     2166.23     2095.69     63.50 o 
   0   2  17     1592.41     1537.64     52.12 o 
   1   2  17     2173.14     2073.37     57.40 o 
   2   2  17     1539.97     1546.15     42.21 o 
   3   2  17      166.63      190.18     16.76 o 
   4   2  17       71.88       80.80     13.35 o 
   5   2  17      720.70      776.27     37.29 o 
   6   2  17      861.13      844.28     42.75 o 
   7   2  17      183.10      181.49     24.44 o 
  -7   3  17      360.34      388.79     32.42 o 
  -6   3  17       55.02       42.36     17.44 o 
  -5   3  17      852.73      803.36     35.16 o 
  -4   3  17      306.13      286.01     20.39 o 
  -3   3  17     4041.70     4078.53    102.05 o 
  -2   3  17      987.24     1024.39     41.97 o 
  -1   3  17      258.49      242.10     23.12 o 
   0   3  17        5.11       25.28     11.66 o 
   1   3  17      281.88      282.56     32.42 o 
   2   3  17     1005.62     1008.18     33.19 o 
   3   3  17     4050.52     4068.26     82.49 o 
   4   3  17      304.38      285.81     35.77 o 
   5   3  17      878.68      897.27     39.13 o 
   6   3  17       64.35       67.37     12.64 o 
   7   3  17      379.10      406.22     33.19 o 
  -7   4  17      897.07      871.55     47.09 o 
  -6   4  17      464.44      483.96     34.64 o 
  -5   4  17      624.96      592.24     35.73 o 
  -4   4  17       77.88       94.26     17.23 o 
  -3   4  17      160.79      187.15     22.33 o 
  -2   4  17      841.73      820.81     41.52 o 
  -1   4  17     2917.56     2898.59     80.00 o 
   0   4  17      154.21      174.44     16.52 o 
   1   4  17     2972.01     2974.90     63.55 o 
   2   4  17      917.56      908.48     32.20 o 
   3   4  17      173.28      196.61     24.02 o 
   4   4  17       51.40       64.36     18.56 o 
   5   4  17      638.40      619.91     30.47 o 
   6   4  17      403.35      415.74     32.88 o 
   7   4  17      945.01      956.61     52.21 o 
  -6   5  17       30.59       32.61     18.98 o 
  -5   5  17       82.07      100.95     21.89 o 
  -4   5  17     1680.61     1651.04     71.34 o 
  -3   5  17      648.90      685.30     36.69 o 
  -2   5  17     3653.81     3725.63     99.52 o 
  -1   5  17      170.67      167.61     19.92 o 
   0   5  17        1.47        9.27     10.42 o 
   1   5  17      161.19      154.58     16.76 o 
   2   5  17     3555.73     3495.95     77.65 o 
   3   5  17      640.76      660.61     34.88 o 
   4   5  17     1582.40     1574.45     49.95 o 
   5   5  17       68.94       79.17     18.32 o 
   6   5  17       35.89       37.80     16.18 o 
  -6   6  17      292.56      294.60     35.12 o 
  -5   6  17     2051.77     2016.04     81.58 o 
  -4   6  17      341.60      353.57     42.17 o 
  -3   6  17       64.25      117.15     20.01 o 
  -2   6  17      353.55      307.32     29.76 o 
  -1   6  17     2578.67     2563.80     75.93 o 
   0   6  17      209.87      264.83     22.64 o 
   1   6  17     2634.61     2649.97     64.63 o 
   2   6  17      381.03      383.27     26.67 o 
   3   6  17       66.80       55.46     14.85 o 
   4   6  17      306.81      318.00     26.26 o 
   5   6  17     1995.63     1991.82     69.94 o 
   6   6  17      266.63      243.52     30.76 o 
  -5   7  17      546.19      551.44     49.76 o 
  -4   7  17      365.75      302.05     31.98 o 
  -3   7  17      234.61      243.62     29.11 o 
  -2   7  17      433.30      427.24     32.08 o 
  -1   7  17      845.43      864.65     40.56 o 
   0   7  17      434.72      387.58     25.50 o 
   1   7  17      830.75      865.90     41.05 o 
   2   7  17      490.07      508.14     31.58 o 
   3   7  17      223.11      229.66     39.14 o 
   4   7  17      370.42      345.47     28.35 o 
   5   7  17      548.85      521.25     43.24 o 
  -3   8  17      168.53      183.75     53.33 o 
  -2   8  17      373.16      347.25     34.77 o 
  -1   8  17       61.63       87.40     23.89 o 
   0   8  17     2270.18     2136.99     72.32 o 
   1   8  17       69.27       47.80     20.54 o 
   2   8  17      339.51      376.54     32.66 o 
   3   8  17      158.98      184.91     27.35 o 
  -1   9  17      307.05      327.68     73.54 o 
   0   9  17        7.02       12.78     18.20 o 
   1   9  17      323.96      301.69     43.42 o 
   0   0  18      235.01      167.02     32.84 o 
   1   0  18     2634.36     2669.65     92.49 o 
   2   0  18       72.05       85.72     16.35 o 
   3   0  18     4074.86     4073.11    103.52 o 
   4   0  18        9.78       11.77      9.39 o 
   5   0  18     1453.43     1463.65     50.50 o 
   6   0  18      207.37      157.09     21.79 o 
   7   0  18       64.05       52.46     17.48 o 
  -7   1  18      667.44      648.13     41.35 o 
  -6   1  18     2043.71     2119.18     74.82 o 
  -5   1  18      492.77      508.51     33.43 o 
  -4   1  18     1346.03     1354.76     42.29 o 
  -3   1  18      436.54      442.25     30.82 o 
  -2   1  18      601.25      589.83     33.45 o 
  -1   1  18     1043.72     1061.18     53.66 o 
   0   1  18     5753.42     5794.70    131.40 o 
   1   1  18     1000.31      979.86     44.80 o 
   2   1  18      593.46      655.34     34.06 o 
   3   1  18      475.08      465.97     32.22 o 
   4   1  18     1353.50     1393.21     43.16 o 
   5   1  18      534.68      510.73     32.87 o 
   6   1  18     2058.67     2148.25     71.19 o 
   7   1  18      673.63      679.75     40.56 o 
  -7   2  18      220.45      252.27     33.91 o 
  -6   2  18      225.88      215.14     24.51 o 
  -5   2  18      215.54      241.62     20.26 o 
  -4   2  18     1749.18     1692.23     58.58 o 
  -3   2  18       77.98       88.99     17.88 o 
  -2   2  18     2005.20     2018.62     61.07 o 
  -1   2  18       25.34       56.79     21.47 o 
   0   2  18      158.12      185.73     22.23 o 
   1   2  18       31.46       67.93     15.42 o 
   2   2  18     2031.27     1983.88     62.18 o 
   3   2  18       77.02      107.46     13.06 o 
   4   2  18     1815.33     1780.07     49.28 o 
   5   2  18      207.85      187.42     22.68 o 
   6   2  18      219.22      207.86     23.38 o 
   7   2  18      237.46      238.03     30.64 o 
  -7   3  18      829.91      835.95     56.71 o 
  -6   3  18      127.13      145.23     23.25 o 
  -5   3  18       88.58      106.77     19.26 o 
  -4   3  18      303.68      294.63     28.39 o 
  -3   3  18       72.72      104.76     19.73 o 
  -2   3  18      826.86      826.38     40.99 o 
  -1   3  18      512.14      554.13     31.17 o 
   0   3  18      127.34      176.46     19.15 o 
   1   3  18      435.47      456.69     28.68 o 
   2   3  18      806.04      814.54     30.19 o 
   3   3  18       80.68       96.17     15.11 o 
   4   3  18      303.93      315.54     24.01 o 
   5   3  18      124.70      161.64     21.64 o 
   6   3  18      140.09      161.70     21.20 o 
   7   3  18      797.05      769.88     49.93 o 
  -6   4  18       68.69      103.86     23.63 o 
  -5   4  18      154.57      163.09     23.16 o 
  -4   4  18      782.07      726.41     40.59 o 
  -3   4  18     2258.10     2185.08     74.24 o 
  -2   4  18     1835.25     1722.43     59.79 o 
  -1   4  18      250.30      268.06     24.21 o 
   0   4  18        0.43       26.63     15.53 o 
   1   4  18      259.86      259.76     23.71 o 
   2   4  18     1782.52     1680.12     48.01 o 
   3   4  18     2254.22     2257.74     69.29 o 
   4   4  18      769.62      699.67     35.58 o 
   5   4  18      148.56      138.08     20.70 o 
   6   4  18       60.91       90.11     18.14 o 
  -6   5  18     1909.68     1838.45     89.28 o 
  -5   5  18       92.33       59.88     29.35 o 
  -4   5  18      723.39      695.56     41.75 o 
  -3   5  18      403.43      393.82     36.59 o 
  -2   5  18      749.43      763.66     38.76 o 
  -1   5  18      111.19      125.67     18.30 o 
   0   5  18     3385.64     3317.99     88.50 o 
   1   5  18      109.11      131.44     19.27 o 
   2   5  18      747.11      711.77     36.77 o 
   3   5  18      388.85      372.38     26.90 o 
   4   5  18      724.80      686.59     36.00 o 
   5   5  18       91.23      187.89     25.76 o 
   6   5  18     1879.75     1769.19     74.37 o 
  -5   6  18      574.20      523.12     48.06 o 
  -4   6  18      119.50      173.08     54.73 o 
  -3   6  18     2233.14     2179.58     74.80 o 
  -2   6  18       49.57       88.72     25.55 o 
  -1   6  18      849.63      921.27     53.65 o 
   0   6  18        4.95       -8.91     11.45 o 
   1   6  18      848.33      765.16     38.68 o 
   2   6  18       57.01      122.45     18.39 o 
   3   6  18     2260.10     2273.27     71.81 o 
   4   6  18      105.21      124.30     21.38 o 
   5   6  18      594.20      607.14     47.75 o 
  -4   7  18      287.94      320.58     40.38 o 
  -3   7  18      152.48      193.08     27.64 o 
  -2   7  18      150.78      174.04     24.78 o 
  -1   7  18      880.11      804.70     44.07 o 
   0   7  18     1331.35     1339.44     66.30 o 
   1   7  18      872.94      834.20     47.29 o 
   2   7  18      145.37      226.92     26.48 o 
   3   7  18      154.35      119.61     23.52 o 
   4   7  18      293.14      337.47     40.41 o 
  -2   8  18      551.65      517.10     40.26 o 
  -1   8  18      201.53      229.70     46.27 o 
   0   8  18       36.67        4.57     33.10 o 
   1   8  18      186.08      234.73     41.52 o 
   2   8  18      608.58      599.11     54.76 o 
   1   0  19     4069.18     3914.36    106.02 o 
   2   0  19       51.65      101.68     18.39 o 
   3   0  19       30.72       22.46     16.36 o 
   4   0  19     1168.38     1274.04     53.14 o 
   5   0  19     2762.68     2812.11    111.56 o 
   6   0  19       96.15      121.74     27.78 o 
  -6   1  19      128.07      173.77     27.75 o 
  -5   1  19     1175.56     1138.79     52.28 o 
  -4   1  19     1221.48     1228.65     51.23 o 
  -3   1  19      518.05      567.88     33.33 o 
  -2   1  19      911.94      977.75     43.38 o 
  -1   1  19     1319.93     1260.36     48.40 o 
   0   1  19      824.81      929.11     42.68 o 
   1   1  19     1311.67     1279.62     47.56 o 
   2   1  19      919.09      941.06     42.38 o 
   3   1  19      517.53      501.47     50.18 o 
   4   1  19     1239.01     1208.08     49.26 o 
   5   1  19     1179.59     1138.52     59.93 o 
   6   1  19      133.04      126.79     28.94 o 
  -6   2  19      717.98      686.84     51.09 o 
  -5   2  19      408.14      462.28     32.41 o 
  -4   2  19       54.96      109.25     23.55 o 
  -3   2  19     1898.43     2014.24     69.47 o 
  -2   2  19      216.94      225.99     26.18 o 
  -1   2  19      426.61      491.55     41.05 o 
   0   2  19      781.69      785.19     42.56 o 
   1   2  19      421.96      547.40     33.18 o 
   2   2  19      253.95      263.43     22.66 o 
   3   2  19     1990.55     2106.71     66.99 o 
   4   2  19       39.93       29.91     23.45 o 
   5   2  19      409.02      467.60     33.40 o 
   6   2  19      721.02      676.68     46.29 o 
  -6   3  19      690.66      679.29     53.48 o 
  -5   3  19      258.06      286.66     28.26 o 
  -4   3  19      326.99      358.72     30.21 o 
  -3   3  19      554.20      567.14     34.25 o 
  -2   3  19      564.84      536.29     42.17 o 
  -1   3  19       69.35      136.36     20.17 o 
   0   3  19      411.85      400.29     30.17 o 
   1   3  19       52.86       72.11     21.36 o 
   2   3  19      554.35      552.92     33.72 o 
   3   3  19      530.64      514.78     40.24 o 
   4   3  19      321.18      319.71     31.44 o 
   5   3  19      231.75      247.74     27.68 o 
   6   3  19      698.06      720.74     65.32 o 
  -5   4  19      700.41      710.46     41.50 o 
  -4   4  19       43.14       46.13     17.88 o 
  -3   4  19     1389.92     1265.51     54.43 o 
  -2   4  19      333.89      353.24     48.33 o 
  -1   4  19      726.73      722.02     34.95 o 
   0   4  19      586.69      514.59     32.84 o 
   1   4  19      725.18      732.13     39.14 o 
   2   4  19      313.42      328.02     30.69 o 
   3   4  19     1333.93     1314.44     61.70 o 
   4   4  19       47.02       51.61     20.49 o 
   5   4  19      641.22      677.66     43.78 o 
  -5   5  19      280.44      241.06     30.02 o 
  -4   5  19      779.90      750.42     41.74 o 
  -3   5  19      333.80      411.07     35.06 o 
  -2   5  19     1525.55     1427.40     58.33 o 
  -1   5  19      704.62      691.45     38.12 o 
   0   5  19       11.04        8.05     12.10 o 
   1   5  19      761.35      702.30     36.37 o 
   2   5  19     1538.90     1500.99     66.70 o 
   3   5  19      356.48      371.30     38.03 o 
   4   5  19      795.01      762.16     79.33 o 
   5   5  19      287.20      328.45     44.40 o 
  -4   6  19      626.62      597.51     38.62 o 
  -3   6  19       43.54       75.39     19.28 o 
  -2   6  19      281.30      293.47     28.95 o 
  -1   6  19     1510.63     1477.17     57.66 o 
   0   6  19        0.27        2.49     16.46 o 
   1   6  19     1503.28     1350.79     70.23 o 
   2   6  19      283.10      256.24     32.04 o 
   3   6  19       32.98       23.33     25.34 o 
   4   6  19      611.60      569.53     63.88 o 
  -3   7  19      330.12      309.22     34.77 o 
  -2   7  19      245.11      272.05     30.68 o 
  -1   7  19      476.24      499.18     39.46 o 
   0   7  19     2065.32     1914.34     81.81 o 
   1   7  19      490.31      544.92     52.92 o 
   2   7  19      258.62      261.33     39.06 o 
   3   7  19      331.66      346.19     46.05 o 
   0   0  20     4833.78     4709.80    222.24 o 
   1   0  20      403.14      402.22     30.90 o 
   2   0  20      610.54      544.98     33.88 o 
   3   0  20     1680.24     1695.69     66.00 o 
   4   0  20      256.98      274.86     28.52 o 
   5   0  20        9.72       31.16     20.74 o 
   6   0  20     1044.52     1031.86     61.44 o 
  -6   1  20       72.46      173.66     30.72 o 
  -5   1  20      534.10      541.56     48.21 o 
  -4   1  20     1433.65     1437.22     56.86 o 
  -3   1  20      563.64      551.83     36.11 o 
  -2   1  20     1170.52     1216.18     51.88 o 
  -1   1  20      181.91      189.11     22.89 o 
   0   1  20      124.18      138.81     20.72 o 
   1   1  20      144.55      193.77     28.66 o 
   2   1  20     1168.96     1136.90     49.90 o 
   3   1  20      601.92      528.86     33.85 o 
   4   1  20     1443.73     1470.88     69.18 o 
   5   1  20      558.17      600.86     48.11 o 
   6   1  20       73.07      138.73     28.18 o 
  -5   2  20      852.37      796.56     44.55 o 
  -4   2  20      285.78      311.05     29.98 o 
  -3   2  20      437.64      458.58     34.65 o 
  -2   2  20       40.98       36.06     15.54 o 
  -1   2  20     1640.26     1599.07     58.59 o 
   0   2  20      152.94      200.40     24.21 o 
   1   2  20     1591.74     1530.23     57.35 o 
   2   2  20       37.89       60.19     20.15 o 
   3   2  20      439.20      433.85     30.99 o 
   4   2  20      278.75      292.90     30.57 o 
   5   2  20      837.90      835.60     57.80 o 
  -5   3  20      106.59      167.64     23.63 o 
  -4   3  20      676.95      710.55     41.87 o 
  -3   3  20       97.80      111.54     20.84 o 
  -2   3  20     2588.59     2587.61     83.24 o 
  -1   3  20      299.39      335.85     29.04 o 
   0   3  20      189.56      174.15     20.51 o 
   1   3  20      309.64      338.86     38.62 o 
   2   3  20     2561.19     2629.94     78.46 o 
   3   3  20      102.28      118.76     38.10 o 
   4   3  20      696.04      747.05     46.94 o 
   5   3  20      105.81       91.81     29.82 o 
  -5   4  20      308.79      344.45     31.33 o 
  -4   4  20      234.20      278.17     29.09 o 
  -3   4  20      186.84      143.54     27.67 o 
  -2   4  20      323.61      345.61     28.51 o 
  -1   4  20      632.49      636.31     37.18 o 
   0   4  20        4.05       22.83     20.87 o 
   1   4  20      625.96      664.09     35.14 o 
   2   4  20      340.16      267.40     31.90 o 
   3   4  20      184.62      232.87     29.23 o 
   4   4  20      223.25      214.35     33.96 o 
   5   4  20      339.12      382.62    100.45 o 
  -4   5  20      438.60      424.27     34.17 o 
  -3   5  20      777.82      765.24     42.20 o 
  -2   5  20      310.75      323.63     32.90 o 
  -1   5  20      259.49      277.48     27.83 o 
   0   5  20      681.52      695.74     39.51 o 
   1   5  20      254.00      320.41     47.78 o 
   2   5  20      286.97      273.08     36.55 o 
   3   5  20      747.29      691.93     52.61 o 
   4   5  20      454.36      427.24     44.77 o 
  -3   6  20      629.96      604.60     42.21 o 
  -2   6  20      661.16      653.49     43.53 o 
  -1   6  20      651.95      615.38     39.13 o 
   0   6  20     2379.55     2390.86     94.78 o 
   1   6  20      673.37      612.08     49.79 o 
   2   6  20      663.52      654.54     62.55 o 
   3   6  20      637.72      729.63     92.87 o 
   1   0  21      145.19      217.27     26.95 o 
   2   0  21      716.35      687.90     38.95 o 
   3   0  21        2.41       17.41     14.15 o 
   4   0  21     1862.35     1792.18     82.48 o 
   5   0  21        2.77       10.54     31.67 o 
  -5   1  21      587.87      604.19     46.61 o 
  -4   1  21      103.64       89.19     28.52 o 
  -3   1  21      292.97      282.99     29.59 o 
  -2   1  21      447.94      521.09     34.61 o 
  -1   1  21      946.91      949.63     44.31 o 
   0   1  21     2115.98     2083.80     70.55 o 
   1   1  21      959.06      966.03     47.49 o 
   2   1  21      467.73      452.30     33.92 o 
   3   1  21      294.94      317.98     31.08 o 
   4   1  21      107.63      123.56     28.28 o 
   5   1  21      544.58      515.89     46.24 o 
  -4   2  21       45.49       27.75     18.53 o 
  -3   2  21     2687.12     2640.09     88.68 o 
  -2   2  21      223.35      243.13     27.69 o 
  -1   2  21     1042.71     1054.99     55.00 o 
   0   2  21        0.35       16.02     13.47 o 
   1   2  21     1017.19      984.67     48.62 o 
   2   2  21      219.29      211.69     26.54 o 
   3   2  21     2679.84     2606.94    102.55 o 
   4   2  21       51.89       33.10     20.04 o 
  -4   3  21      246.35      221.10     29.51 o 
  -3   3  21       85.77       72.13     20.68 o 
  -2   3  21      574.75      626.16     39.94 o 
  -1   3  21       27.74       52.48     16.44 o 
   0   3  21     1512.00     1491.73     59.23 o 
   1   3  21       21.69       43.60     18.53 o 
   2   3  21      592.46      610.94     44.60 o 
   3   3  21       84.16      104.02     24.35 o 
   4   3  21      263.27      243.23     33.57 o 
  -3   4  21     1093.49     1082.82     55.02 o 
  -2   4  21      614.45      606.44     40.26 o 
  -1   4  21      486.77      493.25     36.79 o 
   0   4  21      144.28      203.83     23.81 o 
   1   4  21      516.42      486.67     53.56 o 
   2   4  21      610.15      613.87     48.45 o 
   3   4  21     1083.95     1057.06     81.07 o 
  -2   5  21       55.01       75.33     22.91 o 
  -1   5  21     1084.97      978.06     49.41 o 
   0   5  21      205.93      226.62     52.96 o 
   1   5  21     1101.61     1124.50    120.10 o 
   2   5  21       49.65       56.40     21.35 o 
   0   0  22      558.44      484.34     54.68 o 
   1   0  22       27.83       87.04     21.34 o 
   2   0  22      232.28      226.66     25.97 o 
   3   0  22      154.35      167.60     24.84 o 
   4   0  22      245.59      221.25     40.72 o 
  -3   1  22      826.51      798.25     44.31 o 
  -2   1  22      286.36      299.99     29.95 o 
  -1   1  22      276.47      310.84     27.18 o 
   0   1  22      514.94      536.35     38.95 o 
   1   1  22      248.26      222.98     28.27 o 
   2   1  22      302.99      301.51     30.63 o 
   3   1  22      823.60      814.68     57.51 o 
  -3   2  22       73.31      111.81     21.54 o 
  -2   2  22      779.90      787.45     46.59 o 
  -1   2  22     1562.63     1555.56     63.67 o 
   0   2  22       42.78       47.84     17.50 o 
   1   2  22     1573.34     1480.17     62.38 o 
   2   2  22      764.70      783.14     46.30 o 
   3   2  22       71.14       86.58     24.46 o 
  -3   3  22       33.03       82.16     21.55 o 
  -2   3  22     1614.91     1545.40     66.52 o 
  -1   3  22       85.89       72.01     22.16 o 
   0   3  22        1.79       -2.72     12.76 o 
   1   3  22       76.94      114.30     29.70 o 
   2   3  22     1611.89     1636.33     79.69 o 
   3   3  22       36.39       15.18     21.61 o 
  -1   4  22      816.60      784.34     44.87 o 
   0   4  22      501.97      432.28     36.86 o 
   1   4  22      792.60      699.12     55.12 o 
   1   0  23      629.43      604.95     39.01 o 
   2   0  23      112.64      147.40     24.37 o 
  -2   1  23      329.00      336.22     31.35 o 
  -1   1  23      146.63      150.15     26.60 o 
   0   1  23      330.92      301.83     29.42 o 
   1   1  23      147.36      156.04     23.52 o 
   2   1  23      291.77      319.74     37.37 o 
  -1   2  23      284.69      346.36     56.02 o 
   0   2  23      478.24      389.36     35.13 o 
   1   2  23      280.01      289.58     33.40 o 
                                                 
